# Supplementary material for: Novel Long Noncoding RNA 005620 Induces Epirubicin Resistance in Triple-Negative Breast Cancer by Regulating ITGB1 Expression
Source: Front Oncol. 2021 Mar 4;11:592215. doi: 10.3389/fonc.2021.592215 (PMC7970185; doi:10.3389/fonc.2021.592215)
Supplement: Supplementary file 1 [file DataSheet_1.zip]

Archive with 9 entries (6 files):
- Data Sheet 1/
- Data Sheet 1/Supplementary Table 4 Coexpression genes of lnc005620.xlsx
- __MACOSX/
- __MACOSX/Data Sheet 1/
- __MACOSX/Data Sheet 1/._Supplementary Table 4 Coexpression genes of lnc005620.xlsx
- Data Sheet 1/Supplementary_Data_final.docx
- __MACOSX/Data Sheet 1/._Supplementary_Data_final.docx
- Data Sheet 1/Supplementary Table 6 Differentially expressed proteins.xlsx
- __MACOSX/Data Sheet 1/._Supplementary Table 6 Differentially expressed proteins.xlsx
