# Supplementary material for: Novel Long Noncoding RNA 005620 Induces Epirubicin Resistance in Triple-Negative Breast Cancer by Regulating ITGB1 Expression
Source: Front Oncol. 2021 Mar 4;11:592215. doi: 10.3389/fonc.2021.592215 (PMC7970185; doi:10.3389/fonc.2021.592215)
Supplement: Supplementary file 1 [file DataSheet_1.zip › Data Sheet 1/Supplementary Table 4 Coexpression genes of lnc005620.xlsx]

## Sheet: Co-expression genes
lncRNA_ID	lncRNA_Gene_ID	lncRNA_Gene_Symbol	Status	mRNA_ID	mRNA_Gene_ID	mRNA_Gene_Symbol	mRNA_Gene_Description	Pearson_correlation	Pvalue
LNC_005620	XLOC_209941	--	Novel_lncRNA	ENST00000354269	ENSG00000106348	IMPDH1	IMP dehydrogenase / GMP reductase, conserved site||IMP dehydrogenase/GMP reductase||Inosine-5'-monophosphate dehydrogenase||CBS domain||-||Aldolase-type TIM barrel	0.962541	3.22883e-05
LNC_005620	XLOC_209941	--	Novel_lncRNA	ENST00000397256	ENSG00000250151	ARPC4-TTLL3	-||Actin-related protein 2/3 complex subunit 4||Arp2/3 complex subunit 2/4||Tubulin monoglycylase TTLL3||Tubulin-tyrosine ligase/Tubulin polyglutamylase	0.978782	4.48782e-06
LNC_005620	XLOC_209941	--	Novel_lncRNA	ENST00000491150	ENSG00000075790	BCAP29	-||B-cell receptor-associated protein 29/31	0.95237	7.41007e-05
LNC_005620	XLOC_209941	--	Novel_lncRNA	ENST00000511684	ENSG00000175449	RFESD	Rieske [2Fe-2S] iron-sulphur domain superfamily||Rieske [2Fe-2S] iron-sulphur domain	0.978782	4.48782e-06
LNC_005620	XLOC_209941	--	Novel_lncRNA	ENST00000394185	ENSG00000080822	CLDND1	-||PMP-22/EMP/MP20/Claudin superfamily	0.972954	1.04337e-05
LNC_005620	XLOC_209941	--	Novel_lncRNA	ENST00000361352	ENSG00000110002	VWA5A	von Willebrand factor, type A||von Willebrand factor A-like domain superfamily||VIT domain	0.978782	4.48782e-06
LNC_005620	XLOC_209941	--	Novel_lncRNA	ENST00000519502	ENSG00000129951	PLPPR3	Phospholipid phosphatase-related protein type 3||Phosphatidic acid phosphatase type 2/haloperoxidase||Phosphatidic acid phosphatase type 2/haloperoxidase superfamily	0.978782	4.48782e-06
LNC_005620	XLOC_209941	--	Novel_lncRNA	ENST00000538274	ENSG00000135709	KIAA0513	-||SBF1/SBF2 domain	0.967666	1.93925e-05
LNC_005620	XLOC_209941	--	Novel_lncRNA	ENST00000536459	ENSG00000083812	ZNF324	Krueppel-associated box||KRAB domain superfamily||Zinc finger C2H2 superfamily||Zinc finger C2H2-type	0.964531	2.67249e-05
LNC_005620	XLOC_209941	--	Novel_lncRNA	ENST00000355193	ENSG00000055609	KMT2C	FY-rich, N-terminal||Zinc finger, RING/FYVE/PHD-type||Zinc finger, RING-type||Zinc finger, PHD-finger||Zinc finger, PHD-type||-||Post-SET domain||Extended PHD (ePHD) domain||High mobility group box domain||SET domain||Zinc finger, FYVE/PHD-type||FY-rich, C-terminal||HMG-I/HMG-Y, DNA-binding, conserved site||Histone-lysine N-methyltransferase 2C||High mobility group box domain superfamily	0.978782	4.48782e-06
LNC_005620	XLOC_209941	--	Novel_lncRNA	ENST00000370782	ENSG00000155229	MMS19	MMS19, C-terminal||Armadillo-like helical||-||Armadillo-type fold	0.969698	1.5482e-05
LNC_005620	XLOC_209941	--	Novel_lncRNA	ENST00000589935	ENSG00000091157	WDR7	Armadillo-type fold||WD40-repeat-containing domain superfamily||WD40-repeat-containing domain||WD40 repeat||WD40 repeat, conserved site||WD40/YVTN repeat-like-containing domain superfamily||-||Quinoprotein alcohol dehydrogenase-like superfamily	0.974261	8.78341e-06
LNC_005620	XLOC_209941	--	Novel_lncRNA	ENST00000637307	ENSG00000140521	POLG	DNA-directed DNA-polymerase, family A, mitochondria||-||Ribonuclease H-like superfamily||DNA-directed DNA polymerase, family A, conserved site||DNA-directed DNA polymerase, family A, palm domain	0.978782	4.48782e-06
LNC_005620	XLOC_209941	--	Novel_lncRNA	ENST00000598692	ENSG00000132002	DNAJB1	Chaperone DnaJ, C-terminal||Chaperone J-domain superfamily||DnaJ domain||HSP40/DnaJ peptide-binding||DnaJ domain, conserved site||-	0.978782	4.48782e-06
LNC_005620	XLOC_209941	--	Novel_lncRNA	ENST00000449630	ENSG00000159840	ZYX	-||Zinc finger, LIM-type	0.978782	4.48782e-06
LNC_005620	XLOC_209941	--	Novel_lncRNA	ENST00000397137	ENSG00000166619	BLCAP	Bladder cancer-related BC10||-	0.978638	4.59433e-06
LNC_005620	XLOC_209941	--	Novel_lncRNA	ENST00000486759	ENSG00000154040	CABYR	Calcium-binding tyrosine phosphorylation-regulated protein||cAMP-dependent protein kinase regulatory subunit, dimerization-anchoring domain||-	0.978782	4.48782e-06
LNC_005620	XLOC_209941	--	Novel_lncRNA	ENST00000380265	ENSG00000138642	HERC6	-||HECT domain||Regulator of chromosome condensation, RCC1||Regulator of chromosome condensation 1/beta-lactamase-inhibitor protein II||HECT, E3 ligase catalytic domain	0.978782	4.48782e-06
LNC_005620	XLOC_209941	--	Novel_lncRNA	ENST00000511437	ENSG00000150756	FAM173B	S-adenosyl-L-methionine-dependent methyltransferase||-	0.982633	2.23447e-06
LNC_005620	XLOC_209941	--	Novel_lncRNA	ENST00000531500	ENSG00000119707	RBM25	Nucleotide-binding alpha-beta plait domain superfamily||-||PWI domain||PWI domain superfamily||RNA recognition motif domain||RBM25, RNA recognition motif||RNA-binding domain superfamily	0.959697	4.16002e-05
LNC_005620	XLOC_209941	--	Novel_lncRNA	ENST00000326270	ENSG00000146872	TLK2	Serine/threonine-protein kinase TOUSLED-like 2||Protein kinase, ATP binding site||Protein kinase-like domain superfamily||Protein kinase domain||-||Serine/threonine-protein kinase, active site	-0.980282	3.47714e-06
LNC_005620	XLOC_209941	--	Novel_lncRNA	ENST00000521777	ENSG00000104299	INTS9	-||Integrator complex subunit 9||Ribonuclease Z/Hydroxyacylglutathione hydrolase-like||Beta-Casp domain||Metallo-beta-lactamase	0.977224	5.74161e-06
LNC_005620	XLOC_209941	--	Novel_lncRNA	ENST00000442148	ENSG00000095787	WAC	WW domain-containing adapter protein with coiled-coil||WW domain||-||WW domain superfamily	0.977273	5.69904e-06
LNC_005620	XLOC_209941	--	Novel_lncRNA	ENST00000528746	ENSG00000170325	PRDM10	Zinc finger, double-stranded RNA binding||SET domain||-||Zinc finger C2H2-type||Zinc finger C2H2 superfamily	0.96971	1.54603e-05
LNC_005620	XLOC_209941	--	Novel_lncRNA	ENST00000490478	ENSG00000157445	CACNA2D3	Voltage-dependent calcium channel, alpha-2/delta subunit, conserved region||Double Cache domain 1||von Willebrand factor, type A||VWA N-terminal||-||von Willebrand factor A-like domain superfamily	0.978782	4.48782e-06
LNC_005620	XLOC_209941	--	Novel_lncRNA	ENST00000371217	ENSG00000119977	TCTN3	Domain of unknown function DUF1619	0.978782	4.48782e-06
LNC_005620	XLOC_209941	--	Novel_lncRNA	ENST00000547330	ENSG00000058272	PPP1R12A	cGMP-dependent protein kinase, interacting domain||Protein phosphatase 1 regulatory subunit 12A/B/C||-||Ankyrin repeat-containing domain superfamily||Ankyrin repeat||Ankyrin repeat-containing domain	0.978782	4.48782e-06
LNC_005620	XLOC_209941	--	Novel_lncRNA	ENST00000636847	ENSG00000137177	KIF13A	Kinesin-like protein||Kinesin-associated||P-loop containing nucleoside triphosphate hydrolase||SMAD/FHA domain superfamily||Kinesin-like KIF1-type||Kinesin-like protein KIF13A||Kinesin motor domain, conserved site||Kinesin motor domain||Kinesin-like||Forkhead-associated (FHA) domain||Kinesin motor domain superfamily	0.977736	5.30491e-06
LNC_005620	XLOC_209941	--	Novel_lncRNA	ENST00000392748	ENSG00000110002	VWA5A	von Willebrand factor, type A||von Willebrand factor A-like domain superfamily||VIT domain	0.978782	4.48782e-06
LNC_005620	XLOC_209941	--	Novel_lncRNA	ENST00000612514	ENSG00000125482	TTF1	SANT/Myb domain||Myb-like domain	0.978782	4.48782e-06
LNC_005620	XLOC_209941	--	Novel_lncRNA	ENST00000527693	ENSG00000203705	TATDN3	Metal-dependent hydrolase||TatD family||-	0.978782	4.48782e-06
LNC_005620	XLOC_209941	--	Novel_lncRNA	ENST00000536424	ENSG00000087274	ADD1	Class II aldolase/adducin N-terminal domain superfamily||Alpha-adducin||-||Class II aldolase/adducin N-terminal	0.978782	4.48782e-06
LNC_005620	XLOC_209941	--	Novel_lncRNA	ENST00000534156	ENSG00000118096	IFT46	Intraflagellar transport complex B protein 46||-	0.9641	2.78671e-05
LNC_005620	XLOC_209941	--	Novel_lncRNA	ENST00000614350	ENSG00000158186	MRAS	Small GTPase superfamily||Small GTPase superfamily, Ras-type||Small GTP-binding protein domain||-||P-loop containing nucleoside triphosphate hydrolase	0.95586	5.69716e-05
LNC_005620	XLOC_209941	--	Novel_lncRNA	ENST00000616481	ENSG00000144362	PHOSPHO2	Pyridoxal phosphate phosphatase-related||Phosphatase PHOSPHO-type||HAD superfamily||HAD-like superfamily	0.996812	6.00586e-09
LNC_005620	XLOC_209941	--	Novel_lncRNA	ENST00000540113	ENSG00000182919	C11orf54	Domain of unknown function DUF1907	0.982056	2.50428e-06
LNC_005620	XLOC_209941	--	Novel_lncRNA	ENST00000510968	ENSG00000182552	RWDD4	RWD domain||-||Ubiquitin-conjugating enzyme/RWD-like	0.978782	4.48782e-06
LNC_005620	XLOC_209941	--	Novel_lncRNA	ENST00000518125	ENSG00000156795	WDYHV1	-||Protein N-terminal glutamine amidohydrolase, alpha beta roll superfamily||Protein N-terminal glutamine amidohydrolase, alpha beta roll	0.96159	3.52178e-05
LNC_005620	XLOC_209941	--	Novel_lncRNA	ENST00000573158	ENSG00000141560	FN3KRP	Protein kinase-like domain superfamily||Fructosamine/Ketosamine-3-kinase||-	0.978782	4.48782e-06
LNC_005620	XLOC_209941	--	Novel_lncRNA	ENST00000540052	ENSG00000085185	BCORL1	Ankyrin repeat||Ankyrin repeat-containing domain superfamily||BCL-6 corepressor, PCGF1 binding domain||PCGF Ub-like fold discriminator superfamily||Ankyrin repeat-containing domain||BCL-6 corepressor, non-ankyrin-repeat domain||-	0.978782	4.48782e-06
LNC_005620	XLOC_209941	--	Novel_lncRNA	ENST00000298684	ENSG00000165795	NDRG2	NDRG||-||Protein NDRG2||Alpha/Beta hydrolase fold	0.978782	4.48782e-06
LNC_005620	XLOC_209941	--	Novel_lncRNA	ENST00000535015	ENSG00000111452	ADGRD1	Concanavalin A-like lectin/glucanase domain superfamily||Pentraxin-related||GPS motif||GPCR, family 2, secretin-like||-||GPCR, family 2, secretin-like, conserved site||GPCR, family 2-like	0.990862	2.38073e-07
LNC_005620	XLOC_209941	--	Novel_lncRNA	ENST00000441869	ENSG00000110492	MDK	Pleiotrophin/Midkine heparin-binding growth factor, conserved site||Pleiotrophin/Midkine disulphide-rich domain superfamily||Pleiotrophin/Midkine, N-terminal domain superfamily||Pleiotrophin/Midkine, C-terminal domain superfamily||Pleiotrophin/Midkine, C-terminal domain||Midkine heparin-binding growth factor||Pleiotrophin/Midkine, N-terminal domain||-	0.996111	1.20321e-08
LNC_005620	XLOC_209941	--	Novel_lncRNA	ENST00000504366	ENSG00000170445	HARS	Aminoacyl-tRNA synthetase, class II||-||Histidine-tRNA ligase/ATP phosphoribosyltransferase regulatory subunit||Histidine-tRNA ligase||Anticodon-binding||WHEP-TRS domain||Anticodon-binding domain superfamily||Histidyl-anticodon-binding||S15/NS1, RNA-binding	0.977289	5.68491e-06
LNC_005620	XLOC_209941	--	Novel_lncRNA	ENST00000640734	ENSG00000123600	METTL8	-||S-adenosyl-L-methionine-dependent methyltransferase||Methyltransferase-like	0.979274	4.13573e-06
LNC_005620	XLOC_209941	--	Novel_lncRNA	ENST00000512121	ENSG00000170915	PAQR8	AdipoR/Haemolysin-III-related	0.978782	4.48782e-06
LNC_005620	XLOC_209941	--	Novel_lncRNA	ENST00000489037	ENSG00000012048	BRCA1	Zinc finger, RING-type, conserved site||Breast cancer type 1 susceptibility protein (BRCA1)||BRCA1, serine-rich domain||BRCT domain superfamily||BRCA1-associated||RING-type zinc-finger, LisH dimerisation motif||Zinc finger, C3HC4 RING-type||Zinc finger, RING/FYVE/PHD-type||Zinc finger, RING-type||BRCT domain||-	0.978782	4.48782e-06
LNC_005620	XLOC_209941	--	Novel_lncRNA	ENST00000434570	ENSG00000183597	TANGO2	Transport and Golgi organisation protein 2||-	0.978782	4.48782e-06
LNC_005620	XLOC_209941	--	Novel_lncRNA	ENST00000529046	ENSG00000009307	CSDE1	Cold-shock conserved site||Cold-shock protein, DNA-binding||SUZ-C domain||Cold shock domain||-||Nucleic acid-binding, OB-fold	0.978782	4.48782e-06
LNC_005620	XLOC_209941	--	Novel_lncRNA	ENST00000528847	ENSG00000149273	RPS3	Ribosomal protein S3, C-terminal||K homology domain-like, alpha/beta||K homology domain superfamily, prokaryotic type||Ribosomal protein S3, C-terminal domain superfamily||-||K Homology domain, type 2||Ribosomal protein S3, eukaryotic/archaeal||Ribosomal protein S3, conserved site	0.975671	7.22201e-06
LNC_005620	XLOC_209941	--	Novel_lncRNA	ENST00000361078	ENSG00000055917	PUM2	Pumilio RNA-binding repeat||Armadillo-type fold||-||Armadillo-like helical||Pumilio homology domain||Pumilio, RNA binding domain	0.988334	5.58234e-07
LNC_005620	XLOC_209941	--	Novel_lncRNA	ENST00000469440	ENSG00000188817	SNTN	EF-hand domain pair||S100/CaBP-9k-type, calcium binding, subdomain||Sentan||S-100	0.972669	1.08202e-05
LNC_005620	XLOC_209941	--	Novel_lncRNA	ENST00000617078	ENSG00000147606	SLC26A7	-||SLC26A/SulP transporter domain||STAS domain||STAS domain superfamily||Solute carrier family 26 member 7||SLC26A/SulP transporter	0.978592	4.629e-06
LNC_005620	XLOC_209941	--	Novel_lncRNA	ENST00000430858	ENSG00000094631	HDAC6	Histone deacetylase family||Ureohydrolase domain superfamily||Zinc finger, UBP-type||-||Histone deacetylase domain superfamily||Histone deacetylase domain||Zinc finger, RING/FYVE/PHD-type	0.978782	4.48782e-06
LNC_005620	XLOC_209941	--	Novel_lncRNA	ENST00000368301	ENSG00000160789	LMNA	Intermediate filament, rod domain||Intermediate filament protein||Intermediate filament protein, conserved site||Lamin tail domain||-||Lamin tail domain superfamily	0.980001	3.65232e-06
LNC_005620	XLOC_209941	--	Novel_lncRNA	ENST00000627394	ENSG00000186153	WWOX	WW domain superfamily||Short-chain dehydrogenase/reductase SDR||NAD(P)-binding domain superfamily||-||WW domain	0.966996	2.0821e-05
LNC_005620	XLOC_209941	--	Novel_lncRNA	ENST00000514872	ENSG00000091490	SEL1L3	Concanavalin A-like lectin/glucanase domain superfamily||-||Tetratricopeptide-like helical domain superfamily||Sel1-like repeat	0.978782	4.48782e-06
LNC_005620	XLOC_209941	--	Novel_lncRNA	ENST00000361711	ENSG00000140961	OSGIN1	-||Oxidative stress-induced growth inhibitor 1||OKL38 family||FAD/NAD(P)-binding domain superfamily	0.978782	4.48782e-06
LNC_005620	XLOC_209941	--	Novel_lncRNA	ENST00000428095	ENSG00000163960	UBXN7	Thioredoxin-like superfamily||UBX domain-containing protein 2/7||Ubiquitin-like domain superfamily||UBA-like superfamily||UAS||-||UBX domain	0.978782	4.48782e-06
LNC_005620	XLOC_209941	--	Novel_lncRNA	ENST00000261530	ENSG00000089916	GPATCH2L	G patch domain-containing protein 2||-	0.956078	5.60056e-05
LNC_005620	XLOC_209941	--	Novel_lncRNA	ENST00000543393	ENSG00000127314	RAP1B	-||Ras-related protein Rap1||P-loop containing nucleoside triphosphate hydrolase||Small GTP-binding protein domain||Small GTPase superfamily, Ras-type||Small GTPase superfamily	0.978782	4.48782e-06
LNC_005620	XLOC_209941	--	Novel_lncRNA	ENST00000577615	ENSG00000141219	C17orf80	Uncharacterized protein C17orf80	0.978782	4.48782e-06
LNC_005620	XLOC_209941	--	Novel_lncRNA	ENST00000549513	ENSG00000011465	DCN	Small leucine-rich proteoglycan, class I, decorin/asporin/byglycan||Leucine-rich repeat||Leucine-rich repeat, typical subtype||Leucine-rich repeat domain superfamily||Leucine-rich repeat N-terminal domain||Decorin	0.964434	2.69796e-05
LNC_005620	XLOC_209941	--	Novel_lncRNA	ENST00000600273	ENSG00000104870	FCGRT	MHC classes I/II-like antigen recognition protein||-||Immunoglobulin-like fold||MHC class I-like antigen recognition-like||Immunoglobulin-like domain||MHC class I-like antigen recognition-like superfamily||Immunoglobulin/major histocompatibility complex, conserved site||Immunoglobulin-like domain superfamily||Immunoglobulin C1-set	0.978782	4.48782e-06
LNC_005620	XLOC_209941	--	Novel_lncRNA	ENST00000637071	ENSG00000186184	POLR1D	Protein POLR1D, isoform 2-like||DNA-directed RNA polymerase, RBP11-like dimerisation domain||RNA polymerase, RBP11-like subunit||-||DNA-directed RNA polymerase Rpb11, 13-16kDa subunit, conserved site||DNA-directed RNA polymerases I and III subunit AC19	0.979913	3.70892e-06
LNC_005620	XLOC_209941	--	Novel_lncRNA	ENST00000541128	ENSG00000111291	GPRC5D	GPCR family 3, C-terminal	0.963841	2.85702e-05
LNC_005620	XLOC_209941	--	Novel_lncRNA	ENST00000287474	ENSG00000156869	FRRS1	Cytochrome b561/ferric reductase transmembrane||DOMON domain||Reeler domain	0.964986	2.55559e-05
LNC_005620	XLOC_209941	--	Novel_lncRNA	ENST00000640640	ENSG00000138760	SCARB2	CD36 family||-||Lysosome membrane protein II	0.978782	4.48782e-06
LNC_005620	XLOC_209941	--	Novel_lncRNA	ENST00000459778	ENSG00000121578	B4GALT4	Galactosyltransferase, C-terminal||Beta-1,4-galactosyltransferase||-||Galactosyltransferase, N-terminal||Nucleotide-diphospho-sugar transferases	0.978782	4.48782e-06
LNC_005620	XLOC_209941	--	Novel_lncRNA	ENST00000339754	ENSG00000089818	NECAP1	PH-like domain superfamily||NECAP, PHear domain||-	0.955487	5.86535e-05
LNC_005620	XLOC_209941	--	Novel_lncRNA	ENST00000271583	ENSG00000143337	TOR1AIP1	Lamina-associated polypeptide 1C||LAP1C-like, C-terminal domain superfamily||-	0.97756	5.45258e-06
LNC_005620	XLOC_209941	--	Novel_lncRNA	ENST00000378586	ENSG00000136146	MED4	-||Mediator complex, subunit Med4	0.975075	7.85551e-06
LNC_005620	XLOC_209941	--	Novel_lncRNA	ENST00000615007	ENSG00000284505	LYNX1-SLURP2	Ly-6 antigen/uPA receptor-like||-	0.979767	3.80346e-06
LNC_005620	XLOC_209941	--	Novel_lncRNA	ENST00000400895	ENSG00000177674	AGTRAP	Type-1 angiotensin II receptor-associated protein||-	0.953884	6.6279e-05
LNC_005620	XLOC_209941	--	Novel_lncRNA	ENST00000367391	ENSG00000143355	LHX9	Zinc finger, LIM-type||Homeobox domain||-||Homeobox-like domain superfamily||Homeobox, conserved site	0.970147	1.47e-05
LNC_005620	XLOC_209941	--	Novel_lncRNA	ENST00000472486	ENSG00000187607	ZNF286A	Krueppel-associated box||KRAB domain superfamily||Zinc finger C2H2 superfamily||Zinc finger C2H2-type||-	0.978782	4.48782e-06
LNC_005620	XLOC_209941	--	Novel_lncRNA	ENST00000646969	ENSG00000100150	DEPDC5	Winged helix DNA-binding domain superfamily||Winged helix-like DNA-binding domain superfamily||-||Vacuolar membrane-associated protein Iml1||DEP domain	0.977861	5.20245e-06
LNC_005620	XLOC_209941	--	Novel_lncRNA	ENST00000426947	ENSG00000184221	OLIG1	Myc-type, basic helix-loop-helix (bHLH) domain||Oligodendrocyte transcription factor 1||Helix-loop-helix DNA-binding domain superfamily	0.978782	4.48782e-06
LNC_005620	XLOC_209941	--	Novel_lncRNA	ENST00000327681	ENSG00000123552	USP45	Zinc finger, UBP-type||Zinc finger, RING/FYVE/PHD-type||-||Ubiquitin specific protease domain||Peptidase C19, ubiquitin carboxyl-terminal hydrolase||Ubiquitin specific protease, conserved site||Papain-like cysteine peptidase superfamily	0.978196	4.93345e-06
LNC_005620	XLOC_209941	--	Novel_lncRNA	ENST00000565255	ENSG00000140525	FANCI	-||FANCI solenoid 1 domain||FANCI solenoid 3 domain||FANCI helical domain 1||Fanconi anemia group I protein||FANCI solenoid 1 cap||FANCI solenoid 4 domain||FANCI solenoid 2 domain||FANCI helical domain 2	0.982826	2.1495e-06
LNC_005620	XLOC_209941	--	Novel_lncRNA	ENST00000534635	ENSG00000166352	C11orf74	-	0.984631	1.45987e-06
LNC_005620	XLOC_209941	--	Novel_lncRNA	ENST00000427495	ENSG00000180287	PLD5	-||Phospholipase D/Transphosphatidylase||PLD-like domain	0.977324	5.65493e-06
LNC_005620	XLOC_209941	--	Novel_lncRNA	ENST00000340600	ENSG00000120833	SOCS2	-||SH2 domain superfamily||SH2 domain||Suppressor of cytokine signalling 2||SOCS box domain||SOCS2, SH2 domain||SOCS box-like domain superfamily	0.979275	4.13524e-06
LNC_005620	XLOC_209941	--	Novel_lncRNA	ENST00000376610	ENSG00000094631	HDAC6	Histone deacetylase family||Ureohydrolase domain superfamily||Zinc finger, UBP-type||-||Histone deacetylase domain superfamily||Histone deacetylase domain||Zinc finger, RING/FYVE/PHD-type	0.978782	4.48782e-06
LNC_005620	XLOC_209941	--	Novel_lncRNA	ENST00000622785	ENSG00000121211	MND1	-||Meiotic nuclear division protein 1||Winged helix DNA-binding domain superfamily	0.967736	1.92465e-05
LNC_005620	XLOC_209941	--	Novel_lncRNA	ENST00000378280	ENSG00000078900	TP73	p53/RUNT-type transcription factor, DNA-binding domain superfamily||p53, tetramerisation domain||p53-like transcription factor, DNA-binding||Tumour protein p73||p53 tumour suppressor family||Sterile alpha motif/pointed domain superfamily||p53, DNA-binding domain||Sterile alpha motif domain||Tumour protein p73, SAM domain||p53-like tetramerisation domain superfamily	0.983096	2.034e-06
LNC_005620	XLOC_209941	--	Novel_lncRNA	ENST00000547660	ENSG00000050426	LETMD1	Letm1 ribosome-binding domain||LETM1-like||-	0.978782	4.48782e-06
LNC_005620	XLOC_209941	--	Novel_lncRNA	ENST00000638419	ENSG00000149403	GRIK4	Periplasmic binding protein-like I||Ionotropic glutamate receptor, metazoa||Ionotropic glutamate receptor||Ionotropic glutamate receptor, L-glutamate and glycine-binding domain||Receptor, ligand binding region	0.978782	4.48782e-06
LNC_005620	XLOC_209941	--	Novel_lncRNA	ENST00000449811	ENSG00000149532	CPSF7	CPSF6/7 family||Nucleotide-binding alpha-beta plait domain superfamily||-||Cleavage and polyadenylation specificity factor subunit 7||CPSF7, RNA recognition motif||RNA recognition motif domain||RNA-binding domain superfamily	0.978782	4.48782e-06
LNC_005620	XLOC_209941	--	Novel_lncRNA	ENST00000590881	ENSG00000179262	RAD23A	Ubiquitin-like domain superfamily||Ubiquitin domain||Heat shock chaperonin-binding||Ubiquitin-associated domain||-||XPC-binding domain superfamily||UV excision repair protein Rad23||XPC-binding domain||UBA-like superfamily	0.978782	4.48782e-06
LNC_005620	XLOC_209941	--	Novel_lncRNA	ENST00000558752	ENSG00000108107	RPL28	Ribosomal L28e/Mak16||Ribosomal protein L28e	0.954138	6.50297e-05
LNC_005620	XLOC_209941	--	Novel_lncRNA	ENST00000453245	ENSG00000130830	MPP1	P-loop containing nucleoside triphosphate hydrolase||PDZ superfamily||Guanylate kinase-like domain||Guanylate kinase/L-type calcium channel beta subunit||-||PDZ domain||SH3 domain||Guanylate kinase, conserved site||SH3-like domain superfamily||MPP1, SH3 domain	0.978782	4.48782e-06
LNC_005620	XLOC_209941	--	Novel_lncRNA	ENST00000437652	ENSG00000143569	UBAP2L	Ubiquitin-associated domain||-||Protein of unknown function DUF3697, ubiquitin-associated protein 2||UBA-like superfamily	0.978782	4.48782e-06
LNC_005620	XLOC_209941	--	Novel_lncRNA	ENST00000379593	ENSG00000173674	EIF1AX	Translation initiation factor 1A (eIF-1A)||Translation initiation factor 1A (eIF-1A), conserved site||RNA-binding domain, S1, IF1 type||Nucleic acid-binding, OB-fold	0.978782	4.48782e-06
LNC_005620	XLOC_209941	--	Novel_lncRNA	ENST00000375245	ENSG00000165322	ARHGAP12	ARHGAP12, SH3 domain||WW domain||Rho GTPase-activating protein domain||PH-like domain superfamily||SH3 domain||SH3-like domain superfamily||Pleckstrin homology domain||Rho GTPase activation protein||WW domain superfamily	0.975621	7.27359e-06
LNC_005620	XLOC_209941	--	Novel_lncRNA	ENST00000433555	ENSG00000156990	RPUSD3	Pseudouridine synthase, catalytic domain superfamily||Pseudouridine synthase, RsuA/RluB/C/D/E/F||-	0.978782	4.48782e-06
LNC_005620	XLOC_209941	--	Novel_lncRNA	ENST00000256858	ENSG00000134444	RELCH	HEAT, type 2||Armadillo-type fold||-||LIS1 homology motif||Armadillo-like helical	0.964974	2.55883e-05
LNC_005620	XLOC_209941	--	Novel_lncRNA	ENST00000489978	ENSG00000106302	HYAL4	Glycoside hydrolase superfamily||Aldolase-type TIM barrel||-||Hyaluronidase	0.978782	4.48782e-06
LNC_005620	XLOC_209941	--	Novel_lncRNA	ENST00000474717	ENSG00000101109	STK4	Protein kinase, ATP binding site||Protein kinase-like domain superfamily||Protein kinase domain||-||SARAH domain||Mst1 SARAH domain	0.982495	2.2973e-06
LNC_005620	XLOC_209941	--	Novel_lncRNA	ENST00000561675	ENSG00000141013	GAS8	Growth arrest-specific protein 8||Growth arrest-specific protein 8 domain||-	0.978782	4.48782e-06
LNC_005620	XLOC_209941	--	Novel_lncRNA	ENST00000420282	ENSG00000213639	PPP1CB	-||Serine/threonine-specific protein phosphatase/bis(5-nucleosyl)-tetraphosphatase||Serine-threonine protein phosphatase, N-terminal||Calcineurin-like phosphoesterase domain, ApaH type||Metallo-dependent phosphatase-like||Serine/threonine-protein phosphatase PP1 catalytic subunit alpha/beta||Serine/threonine-protein phosphatase PP1-gamma catalytic subunit	0.978782	4.48782e-06
LNC_005620	XLOC_209941	--	Novel_lncRNA	ENST00000544381	ENSG00000014641	MDH1	-||L-lactate/malate dehydrogenase||Malate dehydrogenase, type 2||Malate dehydrogenase, active site||Lactate/malate dehydrogenase, C-terminal||Lactate dehydrogenase/glycoside hydrolase, family 4, C-terminal||Lactate/malate dehydrogenase, N-terminal||NAD(P)-binding domain superfamily||Malate dehydrogenase, NAD-dependent, cytosolic	0.978782	4.48782e-06
LNC_005620	XLOC_209941	--	Novel_lncRNA	ENST00000642748	ENSG00000124733	MEA1	Male enhanced antigen 1	0.978782	4.48782e-06
LNC_005620	XLOC_209941	--	Novel_lncRNA	ENST00000286628	ENSG00000156113	KCNMA1	Ion transport domain||Potassium channel, BK, alpha subunit||Voltage-dependent channel domain superfamily||Regulator of K+ conductance, N-terminal||-||Potassium channel domain||Voltage-gated potassium channel||Calcium-activated potassium channel Slo-1||NAD(P)-binding domain superfamily	0.985716	1.13102e-06
LNC_005620	XLOC_209941	--	Novel_lncRNA	ENST00000589536	ENSG00000030582	GRN	Granulin family||Granulin superfamily||-||Granulin	0.978782	4.48782e-06
LNC_005620	XLOC_209941	--	Novel_lncRNA	ENST00000523466	ENSG00000196743	GM2A	Ganglioside GM2 activator||MD-2-related lipid-recognition domain||GM2-AP, lipid-recognition domain superfamily	0.969452	1.59232e-05
LNC_005620	XLOC_209941	--	Novel_lncRNA	ENST00000409466	ENSG00000186132	C2orf76	Uncharacterised protein family UPF0538	0.972592	1.09264e-05
LNC_005620	XLOC_209941	--	Novel_lncRNA	ENST00000513873	ENSG00000080822	CLDND1	-||PMP-22/EMP/MP20/Claudin superfamily	0.978782	4.48782e-06
LNC_005620	XLOC_209941	--	Novel_lncRNA	ENST00000360529	ENSG00000116852	KIF21B	WD40-repeat-containing domain superfamily||P-loop containing nucleoside triphosphate hydrolase||WD40-repeat-containing domain||Kinesin-like protein||WD40 repeat||Kinesin motor domain superfamily||WD40 repeat, conserved site||WD40/YVTN repeat-like-containing domain superfamily||Kinesin motor domain||Kinesin motor domain, conserved site	0.975729	7.16229e-06
LNC_005620	XLOC_209941	--	Novel_lncRNA	ENST00000451165	ENSG00000163702	IL17RC	-||SEFIR domain||Interleukin-17 receptor C/E, N-terminal	0.953964	6.58852e-05
LNC_005620	XLOC_209941	--	Novel_lncRNA	ENST00000427335	ENSG00000090530	P3H2	-||Oxoglutarate/iron-dependent dioxygenase||Tetratricopeptide-like helical domain superfamily||Prolyl 4-hydroxylase, alpha subunit	0.978782	4.48782e-06
LNC_005620	XLOC_209941	--	Novel_lncRNA	ENST00000475842	ENSG00000169359	SLC33A1	AmpG-like permease/Acetyl-coenzyme A transporter 1||Acetyl-coenzyme A transporter 1||MFS transporter superfamily||-	0.978782	4.48782e-06
LNC_005620	XLOC_209941	--	Novel_lncRNA	ENST00000397850	ENSG00000160255	ITGB2	Integrin beta tail domain superfamily||Integrin beta subunit, tail||Integrin beta subunit||Integrin beta-2 subunit||Integrin beta subunit, cytoplasmic domain||von Willebrand factor A-like domain superfamily||PSI domain||Integrin beta subunit, VWA domain||Integrin beta subunit, cytoplasmic domain superfamily||Integrin beta N-terminal||-||Integrin domain superfamily	0.971984	1.17911e-05
LNC_005620	XLOC_209941	--	Novel_lncRNA	ENST00000456990	ENSG00000130775	THEMIS2	-||CABIT domain	0.978782	4.48782e-06
LNC_005620	XLOC_209941	--	Novel_lncRNA	ENST00000455200	ENSG00000121152	NCAPH	Condensin complex subunit 2/barren	0.976557	6.34816e-06
LNC_005620	XLOC_209941	--	Novel_lncRNA	ENST00000456495	ENSG00000172113	NME6	Nucleoside diphosphate kinase||Nucleoside diphosphate kinase 6||-||Nucleoside diphosphate kinase-like domain superfamily||Nucleoside diphosphate kinase, active site||Nucleoside diphosphate kinase-like domain	0.978782	4.48782e-06
LNC_005620	XLOC_209941	--	Novel_lncRNA	ENST00000568647	ENSG00000005189	REXO5	-||Exonuclease, RNase T/DNA polymerase III||RNA recognition motif domain||Nucleotide-binding alpha-beta plait domain superfamily||Ribonuclease H-like superfamily||Ribonuclease H superfamily||RNA-binding domain superfamily||RNA exonuclease 1-like, exonuclease domain	0.978796	4.47746e-06
LNC_005620	XLOC_209941	--	Novel_lncRNA	ENST00000486713	ENSG00000213316	LTC4S	-||Membrane-associated, eicosanoid/glutathione metabolism (MAPEG) protein||5-lipoxygenase-activating protein||Membrane associated eicosanoid/glutathione metabolism-like domain superfamily||FLAP/GST2/LTC4S, conserved site	0.978847	4.4401e-06
LNC_005620	XLOC_209941	--	Novel_lncRNA	ENST00000448817	ENSG00000146674	IGFBP3	Insulin-like growth factor binding protein||Insulin-like growth factor binding protein, N-terminal, Cys-rich conserved site||Insulin-like growth factor-binding protein family 1-6, chordata||Thyroglobulin type-1||Insulin-like growth factor binding protein 3||Thyroglobulin type-1 superfamily||Insulin-like growth factor-binding protein, IGFBP||Growth factor receptor cysteine-rich domain superfamily	0.978782	4.48782e-06
LNC_005620	XLOC_209941	--	Novel_lncRNA	ENST00000343231	ENSG00000120992	LYPLA1	Alpha/Beta hydrolase fold||Phospholipase/carboxylesterase/thioesterase	0.978782	4.48782e-06
LNC_005620	XLOC_209941	--	Novel_lncRNA	ENST00000517503	ENSG00000160932	LY6E	Ly-6 antigen/uPA receptor-like||-	0.978782	4.48782e-06
LNC_005620	XLOC_209941	--	Novel_lncRNA	ENST00000526031	ENSG00000160058	BSDC1	-||BSD domain||BSD domain superfamily	0.978782	4.48782e-06
LNC_005620	XLOC_209941	--	Novel_lncRNA	ENST00000534340	ENSG00000166902	MRPL16	Ribosomal protein L10e/L16||Ribosomal protein L16||Ribosomal protein L10e/L16 superfamily	0.950305	8.57919e-05
LNC_005620	XLOC_209941	--	Novel_lncRNA	ENST00000642363	ENSG00000116786	PLEKHM2	RUN domain superfamily||Pleckstrin homology domain||RUN domain||PH-like domain superfamily	0.978782	4.48782e-06
LNC_005620	XLOC_209941	--	Novel_lncRNA	ENST00000429056	ENSG00000154556	SORBS2	SH3-like domain superfamily||SoHo domain||Sorbin and SH3 domain-containing protein||SH3 domain||Zinc finger C2H2-type||-	0.978782	4.48782e-06
LNC_005620	XLOC_209941	--	Novel_lncRNA	ENST00000542583	ENSG00000103534	TMC5	-||Transmembrane channel-like protein||TMC domain	0.959746	4.14239e-05
LNC_005620	XLOC_209941	--	Novel_lncRNA	ENST00000556532	ENSG00000100558	PLEK2	Pleckstrin homology domain||Pleckstrin||Winged helix DNA-binding domain superfamily||Winged helix-like DNA-binding domain superfamily||-||PH-like domain superfamily||Pleckstrin-2, DEP domain||DEP domain	0.978782	4.48782e-06
LNC_005620	XLOC_209941	--	Novel_lncRNA	ENST00000374751	ENSG00000108094	CUL2	Cullin, N-terminal||Cullin protein, neddylation domain||Cullin homology domain superfamily||Cullin homology domain||Winged helix DNA-binding domain superfamily||-||Cullin repeat-like-containing domain superfamily||Cullin, conserved site||Winged helix-like DNA-binding domain superfamily	0.979112	4.24932e-06
LNC_005620	XLOC_209941	--	Novel_lncRNA	ENST00000640601	ENSG00000243335	KCTD7	BTB/POZ domain||-||SKP1/BTB/POZ domain superfamily||Potassium channel tetramerisation-type BTB domain	0.978782	4.48782e-06
LNC_005620	XLOC_209941	--	Novel_lncRNA	ENST00000546544	ENSG00000135469	COQ10A	START-like domain superfamily||Coenzyme Q-binding protein COQ10, START domain	0.956607	5.37092e-05
LNC_005620	XLOC_209941	--	Novel_lncRNA	ENST00000423545	ENSG00000130822	PNCK	Serine/threonine-protein kinase, active site||-||Protein kinase domain||Protein kinase-like domain superfamily||Protein kinase, ATP binding site	0.978782	4.48782e-06
LNC_005620	XLOC_209941	--	Novel_lncRNA	ENST00000537169	ENSG00000102401	ARMCX3	-||Armadillo repeat-containing domain||Armadillo-like helical||Armadillo-type fold||Armadillo	0.978782	4.48782e-06
LNC_005620	XLOC_209941	--	Novel_lncRNA	ENST00000586150	ENSG00000141458	NPC1	-||Sterol-sensing domain||Niemann-Pick C1, N-terminal||Protein patched/dispatched||NPC1-like	0.978782	4.48782e-06
LNC_005620	XLOC_209941	--	Novel_lncRNA	ENST00000420290	ENSG00000183597	TANGO2	Transport and Golgi organisation protein 2||-	0.980191	3.53287e-06
LNC_005620	XLOC_209941	--	Novel_lncRNA	ENST00000432688	ENSG00000115556	PLCD4	PLC-like phosphodiesterase, TIM beta/alpha-barrel domain superfamily||C2 domain||Phosphatidylinositol-specific phospholipase C, X domain||EF-hand domain pair||Phosphoinositide phospholipase C family||PH-like domain superfamily||EF-hand domain||Phosphoinositide-specific phospholipase C, EF-hand-like domain||Pleckstrin homology domain||1-phosphatidylinositol 4,5-bisphosphate phosphodiesterase delta…	0.978782	4.48782e-06
LNC_005620	XLOC_209941	--	Novel_lncRNA	ENST00000638187	ENSG00000084093	REST	Zinc finger C2H2 superfamily||Zinc finger C2H2-type||RE1-silencing transcription factor	0.970968	1.33432e-05
LNC_005620	XLOC_209941	--	Novel_lncRNA	ENST00000650573	ENSG00000105825	TFPI2	Pancreatic trypsin inhibitor Kunitz domain||Proteinase inhibitor I2, Kunitz, conserved site||Pancreatic trypsin inhibitor Kunitz domain superfamily||Tissue factor pathway inhibitor-like	0.967871	1.89677e-05
LNC_005620	XLOC_209941	--	Novel_lncRNA	ENST00000643869	ENSG00000112759	SLC29A1	MFS transporter superfamily||Equilibrative nucleoside transporter||Equilibrative nucleoside transporter 1||Nucleoside transporter ENT1/ENT2||-	0.978782	4.48782e-06
LNC_005620	XLOC_209941	--	Novel_lncRNA	ENST00000263960	ENSG00000115520	COQ10B	START-like domain superfamily||Coenzyme Q-binding protein COQ10, START domain	-0.961795	3.45708e-05
LNC_005620	XLOC_209941	--	Novel_lncRNA	ENST00000443023	ENSG00000119042	SATB2	-||SATB, ULD domain superfamily||Lambda repressor-like, DNA-binding domain superfamily||Homeobox domain||SATB, CUT1-like DNA-binding domain||CUT domain||SATB, CUTL domain superfamily||SATB, ubiquitin-like oligomerisation domain||Homeobox-like domain superfamily	0.978258	4.88538e-06
LNC_005620	XLOC_209941	--	Novel_lncRNA	ENST00000465916	ENSG00000116213	WRAP73	WD40/YVTN repeat-like-containing domain superfamily||WD40 repeat||Anaphase-promoting complex subunit 4, WD40 domain||WD40-repeat-containing domain superfamily	0.978782	4.48782e-06
LNC_005620	XLOC_209941	--	Novel_lncRNA	ENST00000394586	ENSG00000033170	FUT8	-||Glycosyltransferase family 23 (GT23) domain||SH3 domain||Alpha-(1,6)-fucosyltransferase||Alpha-(1,6)-fucosyltransferase, SH3 domain||SH3-like domain superfamily	0.978782	4.48782e-06
LNC_005620	XLOC_209941	--	Novel_lncRNA	ENST00000461299	ENSG00000197415	VEPH1	Armadillo-type fold||Pleckstrin homology domain||PH-like domain superfamily||-	0.978782	4.48782e-06
LNC_005620	XLOC_209941	--	Novel_lncRNA	ENST00000637422	ENSG00000182621	PLCB1	Phospholipase C-beta, conserved site||PLC-beta, PH domain||1-phosphatidylinositol 4,5-bisphosphate phosphodiesterase beta-1||C2 domain superfamily||Phosphatidylinositol-4, 5-bisphosphate phosphodiesterase beta||-||Phospholipase C, phosphatidylinositol-specific, Y domain||Phosphatidylinositol-specific phospholipase C, X domain||PLC-like phosphodiesterase, TIM beta/alpha-barrel domain superfamily||…	0.978782	4.48782e-06
LNC_005620	XLOC_209941	--	Novel_lncRNA	ENST00000544583	ENSG00000159842	ABR	Active breakpoint cluster region-related protein, PH domain||Bcr-Abl oncoprotein oligomerisation domain superfamily||Dbl homology (DH) domain superfamily||Bcr-Abl oncoprotein oligomerisation||PH-like domain superfamily||Guanine-nucleotide dissociation stimulator, CDC24, conserved site||C2 domain||Rho GTPase-activating protein domain||-||C2 domain superfamily||Abr/Bcr||Pleckstrin homology domain||…	0.977206	5.75766e-06
LNC_005620	XLOC_209941	--	Novel_lncRNA	ENST00000435316	ENSG00000144591	GMPPA	Hexapeptide repeat||Nucleotidyl transferase domain||Hexapeptide transferase, conserved site||-||Trimeric LpxA-like superfamily||Nucleotide-diphospho-sugar transferases	0.978782	4.48782e-06
LNC_005620	XLOC_209941	--	Novel_lncRNA	ENST00000464936	ENSG00000143702	CEP170	CEP170, C-terminal||-||Centrosomal protein of 170kDa||SMAD/FHA domain superfamily||Forkhead-associated (FHA) domain	0.978782	4.48782e-06
LNC_005620	XLOC_209941	--	Novel_lncRNA	ENST00000395591	ENSG00000079974	RABL2B	Small GTPase superfamily||-||P-loop containing nucleoside triphosphate hydrolase||Small GTP-binding protein domain	0.978782	4.48782e-06
LNC_005620	XLOC_209941	--	Novel_lncRNA	ENST00000538735	ENSG00000205307	SAP25	Histone deacetylase complex subunit SAP25	0.978782	4.48782e-06
LNC_005620	XLOC_209941	--	Novel_lncRNA	ENST00000595780	ENSG00000012124	CD22	Immunoglobulin-like domain superfamily||Immunoglobulin-like domain||Immunoglobulin subtype||Immunoglobulin subtype 2||Immunoglobulin-like fold||CD80-like, immunoglobulin C2-set||Immunoglobulin V-set domain||-	0.957355	5.0575e-05
LNC_005620	XLOC_209941	--	Novel_lncRNA	ENST00000259605	ENSG00000137075	RNF38	Zinc finger, RING/FYVE/PHD-type||Zinc finger, RING-type	0.970192	1.46242e-05
LNC_005620	XLOC_209941	--	Novel_lncRNA	ENST00000431933	ENSG00000117682	DHDDS	Decaprenyl diphosphate synthase-like superfamily||-||Decaprenyl diphosphate synthase-like||Di-trans-poly-cis-decaprenylcistransferase-like, conserved site	0.978782	4.48782e-06
LNC_005620	XLOC_209941	--	Novel_lncRNA	ENST00000647103	ENSG00000159023	EPB41	Ezrin/radixin/moesin-like||FERM/acyl-CoA-binding protein superfamily||FERM superfamily, second domain||PH-like domain superfamily||Band 4.1 domain||FERM central domain||FERM, N-terminal||Band 4.1, C-terminal||FERM conserved site||FERM domain||FERM, C-terminal PH-like domain||Ubiquitin-like domain superfamily||FERM adjacent (FA)||SAB domain||-	0.978758	4.50558e-06
LNC_005620	XLOC_209941	--	Novel_lncRNA	ENST00000622489	ENSG00000010626	LRRC23	Leucine-rich repeat||-||Leucine-rich repeat domain superfamily||Leucine rich repeat 4	0.978782	4.48782e-06
LNC_005620	XLOC_209941	--	Novel_lncRNA	ENST00000265872	ENSG00000060339	CCAR1	-||SAP domain||S1-like RNA binding domain||Cell cycle and apoptosis regulator protein||Nucleic acid-binding, OB-fold||SAP domain superfamily||EF-hand domain pair||DBC1/CARP1 catalytically inactive NUDIX hydrolase domain	0.985674	1.14266e-06
LNC_005620	XLOC_209941	--	Novel_lncRNA	ENST00000563002	ENSG00000077238	IL4R	Interleukin-4 receptor alpha, N-terminal||Short hematopoietin receptor, family 1, conserved site||Fibronectin type III||-||Immunoglobulin-like fold||Fibronectin type III superfamily	0.961048	3.69687e-05
LNC_005620	XLOC_209941	--	Novel_lncRNA	ENST00000529306	ENSG00000023191	RNH1	Leucine-rich repeat domain superfamily||-||Leucine-rich repeat, cysteine-containing subtype||Leucine-rich repeat	0.978782	4.48782e-06
LNC_005620	XLOC_209941	--	Novel_lncRNA	ENST00000626972	ENSG00000156261	CCT8	Chaperone tailless complex polypeptide 1 (TCP-1)||Chaperonin Cpn60/TCP-1 family||Chaperonin TCP-1, conserved site||GroEL-like apical domain superfamily||GroEL-like equatorial domain superfamily||TCP-1-like chaperonin intermediate domain superfamily||T-complex protein 1, theta subunit	0.976697	6.21691e-06
LNC_005620	XLOC_209941	--	Novel_lncRNA	ENST00000540349	ENSG00000168876	ANKRD49	-||Ankyrin repeat-containing domain||Ankyrin repeat-containing domain superfamily||Ankyrin repeat	0.956596	5.37562e-05
LNC_005620	XLOC_209941	--	Novel_lncRNA	ENST00000613714	ENSG00000268043	NBPF12	Neuroblastoma breakpoint family (NBPF) domain	0.973085	1.02582e-05
LNC_005620	XLOC_209941	--	Novel_lncRNA	ENST00000555158	ENSG00000165795	NDRG2	NDRG||-||Protein NDRG2||Alpha/Beta hydrolase fold	0.964965	2.56099e-05
LNC_005620	XLOC_209941	--	Novel_lncRNA	ENST00000599599	ENSG00000197951	ZNF71	Krueppel-associated box||KRAB domain superfamily||Zinc finger C2H2 superfamily||Zinc finger C2H2-type	0.978678	4.56427e-06
LNC_005620	XLOC_209941	--	Novel_lncRNA	ENST00000457894	ENSG00000165175	MID1IP1	Spot 14 family	0.978782	4.48782e-06
LNC_005620	XLOC_209941	--	Novel_lncRNA	ENST00000638216	ENSG00000108433	GOSR2	GOSR2/Membrin/Bos1||-||SNARE	0.977052	5.8945e-06
LNC_005620	XLOC_209941	--	Novel_lncRNA	ENST00000380005	ENSG00000175449	RFESD	Rieske [2Fe-2S] iron-sulphur domain superfamily||Rieske [2Fe-2S] iron-sulphur domain	0.978782	4.48782e-06
LNC_005620	XLOC_209941	--	Novel_lncRNA	ENST00000457954	ENSG00000115947	ORC4	P-loop containing nucleoside triphosphate hydrolase||Origin recognition complex subunit 4||Origin recognition complex subunit 4, C-terminal||ATPase, AAA-type, core||AAA+ ATPase domain	0.978782	4.48782e-06
LNC_005620	XLOC_209941	--	Novel_lncRNA	ENST00000309060	ENSG00000174306	ZHX3	-||Zinc finger C2H2-type||Zinc finger C2H2 superfamily||Homeobox domain||Homeobox-like domain superfamily||Homez, homeobox domain	0.978831	4.45182e-06
LNC_005620	XLOC_209941	--	Novel_lncRNA	ENST00000559910	ENSG00000100938	GMPR2	GMP reductase||-||Aldolase-type TIM barrel||IMP dehydrogenase/GMP reductase||Inosine-5'-monophosphate dehydrogenase||IMP dehydrogenase / GMP reductase, conserved site	0.978782	4.48782e-06
LNC_005620	XLOC_209941	--	Novel_lncRNA	ENST00000374453	ENSG00000188529	SRSF10	RNA recognition motif domain||RNA-binding domain superfamily||-||Serine/arginine-rich splicing factor 10||Nucleotide-binding alpha-beta plait domain superfamily	0.978782	4.48782e-06
LNC_005620	XLOC_209941	--	Novel_lncRNA	ENST00000587915	ENSG00000064545	TMEM161A	Transmembrane protein 161A/B||-	0.978782	4.48782e-06
LNC_005620	XLOC_209941	--	Novel_lncRNA	ENST00000369000	ENSG00000138162	TACC2	Transforming acidic coiled-coil-containing protein, C-terminal||-	0.972591	1.09279e-05
LNC_005620	XLOC_209941	--	Novel_lncRNA	ENST00000650097	ENSG00000204186	ZDBF2	Zinc finger, DBF-type||-||DBF-type zinc finger superfamily||DBF4-type zinc finger-containing protein 2	0.954344	6.40238e-05
LNC_005620	XLOC_209941	--	Novel_lncRNA	ENST00000355478	ENSG00000111785	RIC8B	Synembryn||-||Armadillo-type fold||Guanine nucleotide exchange factor, Ric8	0.952963	7.09667e-05
LNC_005620	XLOC_209941	--	Novel_lncRNA	ENST00000440112	ENSG00000189046	ALKBH2	Oxoglutarate/iron-dependent dioxygenase||Alpha-ketoglutarate-dependent dioxygenase AlkB-like||-||Alpha-ketoglutarate-dependent dioxygenase AlkB-like superfamily	0.976018	6.87007e-06
LNC_005620	XLOC_209941	--	Novel_lncRNA	ENST00000554179	ENSG00000100802	C14orf93	Protein of unknown function DUF4616||-	0.978782	4.48782e-06
LNC_005620	XLOC_209941	--	Novel_lncRNA	ENST00000523944	ENSG00000104738	MCM4	MCM domain||MCM N-terminal domain||P-loop containing nucleoside triphosphate hydrolase||Nucleic acid-binding, OB-fold||-||Mini-chromosome maintenance protein||MCM OB domain||Mini-chromosome maintenance, conserved site||Mini-chromosome maintenance complex protein 4	0.976471	6.42967e-06
LNC_005620	XLOC_209941	--	Novel_lncRNA	ENST00000527502	ENSG00000147548	NSD3	Zinc finger, FYVE/PHD-type||PWWP domain||Zinc finger, PHD-type, conserved site||AWS domain||Zinc finger, RING/FYVE/PHD-type||-||Zinc finger, PHD-finger||Zinc finger, PHD-type||Post-SET domain||SET domain	0.962028	3.38464e-05
LNC_005620	XLOC_209941	--	Novel_lncRNA	ENST00000545671	ENSG00000198598	MMP17	Hemopexin-like domain superfamily||Matrix metalloproteinase-17||Peptidase M10A, catalytic domain||Metallopeptidase, catalytic domain superfamily||Peptidase M10, metallopeptidase||Hemopexin-like domain||Peptidase M10A||PGBD-like superfamily||-||Hemopexin-like repeats||Peptidoglycan binding-like||Peptidase, metallopeptidase	0.978782	4.48782e-06
LNC_005620	XLOC_209941	--	Novel_lncRNA	ENST00000534410	ENSG00000165905	LARGE2	Nucleotide-diphospho-sugar transferases||-||Glycosyl transferase, family 8	0.978782	4.48782e-06
LNC_005620	XLOC_209941	--	Novel_lncRNA	ENST00000444434	ENSG00000153790	C7orf31	Protein of unknown function DUF4555	0.978782	4.48782e-06
LNC_005620	XLOC_209941	--	Novel_lncRNA	ENST00000371776	ENSG00000122136	OBP2A	Lipocalin||Lipocalin/cytosolic fatty-acid binding domain||-||von Ebner's gland protein/ Bos/Can allergen||Calycin	0.959931	4.07674e-05
LNC_005620	XLOC_209941	--	Novel_lncRNA	ENST00000341594	ENSG00000131018	SYNE1	Spectrin repeat||Spectrin/alpha-actinin||-||Calponin homology domain||Actinin-type actin-binding domain, conserved site||Nesprin-1||KASH domain||CH domain superfamily	0.977273	5.69944e-06
LNC_005620	XLOC_209941	--	Novel_lncRNA	ENST00000475494	ENSG00000086730	LAT2	Linker for activation of T-cells family member 2||-	0.954085	6.52882e-05
LNC_005620	XLOC_209941	--	Novel_lncRNA	ENST00000649130	ENSG00000005302	MSL3	RNA binding activity-knot of a chromodomain||MRG||Male-specific lethal 3 homolog||MRG, C-terminal domain superfamily||Chromo/chromo shadow domain||-||Chromo-like domain superfamily||MRG domain	0.978782	4.48782e-06
LNC_005620	XLOC_209941	--	Novel_lncRNA	ENST00000612133	ENSG00000108852	MPP2	L27 domain superfamily||PDZ superfamily||L27 domain, C-terminal||P-loop containing nucleoside triphosphate hydrolase||L27 domain||MPP2, SH3 domain||Guanylate kinase/L-type calcium channel beta subunit||Guanylate kinase-like domain||Guanylate kinase, conserved site||SH3 domain||PDZ domain||-||SH3-like domain superfamily	0.976446	6.45299e-06
LNC_005620	XLOC_209941	--	Novel_lncRNA	ENST00000304457	ENSG00000171824	EXOSC10	Ribonuclease H-like superfamily||-||3'-5' exonuclease domain||Exosome-associated factor Rrp6, N-terminal||HRDC-like superfamily||HRDC domain	0.958068	4.7708e-05
LNC_005620	XLOC_209941	--	Novel_lncRNA	ENST00000476006	ENSG00000160712	IL6R	Immunoglobulin subtype||Immunoglobulin subtype 2||Immunoglobulin-like fold||Fibronectin type III||Immunoglobulin-like domain superfamily||Immunoglobulin-like domain||Immunoglobulin||Long hematopoietin receptor, soluble alpha chain, conserved site||Fibronectin type III superfamily||Type I cytokine receptor, cytokine-binding domain	0.964428	2.69968e-05
LNC_005620	XLOC_209941	--	Novel_lncRNA	ENST00000333634	ENSG00000185437	SH3BGR	-||SH3-binding, glutamic acid-rich protein||Thioredoxin-like superfamily	0.977416	5.57568e-06
LNC_005620	XLOC_209941	--	Novel_lncRNA	ENST00000578377	ENSG00000170677	SOCS6	SOCS box-like domain superfamily||SOCS box domain||SOCS6, SH2 domain||SH2 domain||SH2 domain superfamily||Suppressor of cytokine signalling 6||SOCS6, SOCS box domain	0.979483	3.99258e-06
LNC_005620	XLOC_209941	--	Novel_lncRNA	ENST00000376438	ENSG00000172159	FRMD3	FERM, N-terminal||FERM central domain||Band 4.1 domain||PH-like domain superfamily||FERM superfamily, second domain||FERM/acyl-CoA-binding protein superfamily||Ezrin/radixin/moesin-like||-||Ubiquitin-like domain superfamily||FERM adjacent (FA)||FERM, C-terminal PH-like domain||FERM domain||FERM conserved site	0.988907	4.68278e-07
LNC_005620	XLOC_209941	--	Novel_lncRNA	ENST00000570450	ENSG00000141127	PRPSAP2	Phosphoribosyltransferase-like||Ribose-phosphate pyrophosphokinase||Phosphoribosyltransferase domain||-||Ribose-phosphate pyrophosphokinase, N-terminal domain	0.978782	4.48782e-06
LNC_005620	XLOC_209941	--	Novel_lncRNA	ENST00000557356	ENSG00000080815	PSEN1	Peptidase A22A, presenilin 1||Presenilin/signal peptide peptidase||Peptidase A22A, presenilin||-	0.978777	4.49092e-06
LNC_005620	XLOC_209941	--	Novel_lncRNA	ENST00000448695	ENSG00000103544	VPS35L	-||UPF0505 family	0.955742	5.75015e-05
LNC_005620	XLOC_209941	--	Novel_lncRNA	ENST00000473063	ENSG00000005483	KMT2E	Zinc finger, FYVE/PHD-type||Zinc finger, PHD-type, conserved site||Zinc finger, RING/FYVE/PHD-type||Zinc finger, PHD-finger||-||Zinc finger, PHD-type||Inactive histone-lysine N-methyltransferase 2E||SET domain	0.978782	4.48782e-06
LNC_005620	XLOC_209941	--	Novel_lncRNA	ENST00000644172	ENSG00000196132	MYT1	Zinc finger, C2HC-type||Myelin transcription factor 1||Zinc finger, C2HC-type superfamily||-	0.978782	4.48782e-06
LNC_005620	XLOC_209941	--	Novel_lncRNA	ENST00000548219	ENSG00000156273	BACH1	Transcription factor, Skn-1-like, DNA-binding domain superfamily||Basic-leucine zipper domain||Basic leucine zipper domain, Maf-type||BTB/POZ domain||SKP1/BTB/POZ domain superfamily||-	0.978782	4.48782e-06
LNC_005620	XLOC_209941	--	Novel_lncRNA	ENST00000562324	ENSG00000172775	FAM192A	FAM192A/Fyv6, N-terminal||-	0.980214	3.51881e-06
LNC_005620	XLOC_209941	--	Novel_lncRNA	ENST00000429642	ENSG00000067064	IDI1	NUDIX hydrolase domain||Isopentenyl-diphosphate delta-isomerase, type 1||NUDIX hydrolase-like domain superfamily	0.956362	5.4762e-05
LNC_005620	XLOC_209941	--	Novel_lncRNA	ENST00000402703	ENSG00000198807	PAX9	Homeobox-like domain superfamily||Paired domain||Winged helix-like DNA-binding domain superfamily||Paired box protein PAX9	0.977873	5.1928e-06
LNC_005620	XLOC_209941	--	Novel_lncRNA	ENST00000612624	ENSG00000273590	SMIM11B	-||Small integral membrane protein 11A	0.969566	1.57164e-05
LNC_005620	XLOC_209941	--	Novel_lncRNA	ENST00000504985	ENSG00000145687	SSBP2	Sequence-specific single-strand DNA-binding protein||-||LIS1 homology motif	0.978601	4.62231e-06
LNC_005620	XLOC_209941	--	Novel_lncRNA	ENST00000596571	ENSG00000105357	MYH14	-||Myosin IQ motif-containing domain superfamily||Myosin S1 fragment, N-terminal||Kinesin motor domain superfamily||Myosin tail||Myosin, N-terminal, SH3-like||IQ motif, EF-hand binding site||P-loop containing nucleoside triphosphate hydrolase||Myosin head, motor domain	0.978782	4.48782e-06
LNC_005620	XLOC_209941	--	Novel_lncRNA	ENST00000504986	ENSG00000109133	TMEM33	-||TMEM33/Pom33 family	0.957286	5.08579e-05
LNC_005620	XLOC_209941	--	Novel_lncRNA	ENST00000559322	ENSG00000185033	SEMA4B	Sema domain superfamily||-||Semaphorin||Plexin repeat||Sema domain||PSI domain||WD40/YVTN repeat-like-containing domain superfamily	0.978782	4.48782e-06
LNC_005620	XLOC_209941	--	Novel_lncRNA	ENST00000522734	ENSG00000204764	RANBP17	Armadillo-type fold||Importin-beta, N-terminal domain||-||Armadillo-like helical	0.978782	4.48782e-06
LNC_005620	XLOC_209941	--	Novel_lncRNA	ENST00000360900	ENSG00000103248	MTHFSD	5-formyltetrahydrofolate cyclo-ligase||RNA-binding domain superfamily||Nucleotide-binding alpha-beta plait domain superfamily||NagB/RpiA transferase-like||RNA recognition motif domain||MTHFSD, RNA recognition motif||5-formyltetrahydrofolate cyclo-ligase-like domain superfamily||-	-0.958015	4.79176e-05
LNC_005620	XLOC_209941	--	Novel_lncRNA	ENST00000350148	ENSG00000120693	SMAD9	Dwarfin||SMAD-like domain superfamily||SMAD/FHA domain superfamily||MAD homology, MH1||SMAD MH1 domain superfamily||SMAD domain, Dwarfin-type||MAD homology 1, Dwarfin-type	0.979104	4.25491e-06
LNC_005620	XLOC_209941	--	Novel_lncRNA	ENST00000320063	ENSG00000139436	GIT2	Ankyrin repeat-containing domain||GIT, Spa2 homology (SHD) domain||Ankyrin repeat||Arf GTPase activating protein||ArfGAP domain superfamily||ARFGAP/RecO-like zinc finger||Arf GTPase-activating protein GIT1/2, coiled-coil domain||Ankyrin repeat-containing domain superfamily||ARF GTPase-activating protein GIT1, C-terminal	0.978782	4.48782e-06
LNC_005620	XLOC_209941	--	Novel_lncRNA	ENST00000454850	ENSG00000073464	CLCN4	Chloride channel ClC-4||Chloride channel, core||CBS domain||Chloride channel, voltage gated	0.978782	4.48782e-06
LNC_005620	XLOC_209941	--	Novel_lncRNA	ENST00000600428	ENSG00000125733	TRIP10	F-BAR domain||-||SH3 domain||Cdc42-interacting protein 4||SH3-like domain superfamily||FCH domain||AH/BAR domain superfamily	0.978646	4.58827e-06
LNC_005620	XLOC_209941	--	Novel_lncRNA	ENST00000294428	ENSG00000162437	RAVER2	Ribonucleoprotein PTB-binding 2||RNA recognition motif domain||RNA-binding domain superfamily||Nucleotide-binding alpha-beta plait domain superfamily||-	0.954352	6.39854e-05
LNC_005620	XLOC_209941	--	Novel_lncRNA	ENST00000533952	ENSG00000110492	MDK	Pleiotrophin/Midkine heparin-binding growth factor, conserved site||Pleiotrophin/Midkine disulphide-rich domain superfamily||Pleiotrophin/Midkine, N-terminal domain superfamily||Pleiotrophin/Midkine, C-terminal domain superfamily||Pleiotrophin/Midkine, C-terminal domain||Midkine heparin-binding growth factor||Pleiotrophin/Midkine, N-terminal domain||-	0.978782	4.48782e-06
LNC_005620	XLOC_209941	--	Novel_lncRNA	ENST00000359486	ENSG00000100207	TCF20	Extended PHD (ePHD) domain||Zinc finger, RING/FYVE/PHD-type||-||Zinc finger, PHD-type	0.953642	6.74889e-05
LNC_005620	XLOC_209941	--	Novel_lncRNA	ENST00000638397	ENSG00000128573	FOXP2	Fork head domain||FOXP, coiled-coil domain||Winged helix DNA-binding domain superfamily||-||Fork head domain conserved site 2||Winged helix-like DNA-binding domain superfamily	0.976505	6.39743e-06
LNC_005620	XLOC_209941	--	Novel_lncRNA	ENST00000442944	ENSG00000256269	HMBS	Porphobilinogen deaminase, C-terminal domain superfamily||Porphobilinogen deaminase, N-terminal||Porphobilinogen deaminase||-||Porphobilinogen deaminase, dipyrromethane cofactor binding site||Porphobilinogen deaminase, C-terminal	0.978782	4.48782e-06
LNC_005620	XLOC_209941	--	Novel_lncRNA	ENST00000590794	ENSG00000117877	CD3EAP	DNA-directed RNA polymerase I, subunit RPA34.5||-	0.978782	4.48782e-06
LNC_005620	XLOC_209941	--	Novel_lncRNA	ENST00000412596	ENSG00000143569	UBAP2L	Ubiquitin-associated domain||-||Protein of unknown function DUF3697, ubiquitin-associated protein 2||UBA-like superfamily	0.951471	7.90464e-05
LNC_005620	XLOC_209941	--	Novel_lncRNA	ENST00000455483	ENSG00000100031	GGT1	-||Gamma-glutamyltranspeptidase||Nucleophile aminohydrolases, N-terminal	0.978782	4.48782e-06
LNC_005620	XLOC_209941	--	Novel_lncRNA	ENST00000576510	ENSG00000104825	NFKBIB	Ankyrin repeat||Ankyrin repeat-containing domain superfamily||Ankyrin repeat-containing domain||-	0.978782	4.48782e-06
LNC_005620	XLOC_209941	--	Novel_lncRNA	ENST00000557511	ENSG00000080815	PSEN1	Peptidase A22A, presenilin 1||Presenilin/signal peptide peptidase||Peptidase A22A, presenilin||-	0.975554	7.34332e-06
LNC_005620	XLOC_209941	--	Novel_lncRNA	ENST00000361492	ENSG00000074047	GLI2	Zinc finger C2H2 superfamily||Zinc finger C2H2-type||-	0.978782	4.48782e-06
LNC_005620	XLOC_209941	--	Novel_lncRNA	ENST00000531416	ENSG00000110321	EIF4G2	MIF4G-like, type 3||-||Initiation factor eIF-4 gamma, MA3||MIF4G-like domain superfamily||W2 domain||Armadillo-type fold	0.970681	1.38067e-05
LNC_005620	XLOC_209941	--	Novel_lncRNA	ENST00000549007	ENSG00000120868	APAF1	CARD domain||G-protein beta WD-40 repeat||WD40 repeat, conserved site||WD40/YVTN repeat-like-containing domain superfamily||Apoptotic Protease-Activating Factor 1, CARD domain||Winged helix-like DNA-binding domain superfamily||Quinoprotein alcohol dehydrogenase-like superfamily||Apoptotic protease-activating factor 1||NB-ARC||Death-like domain superfamily||WD40-repeat-containing domain superfamil…	0.978782	4.48782e-06
LNC_005620	XLOC_209941	--	Novel_lncRNA	ENST00000378486	ENSG00000149527	PLCH2	Phosphoinositide-specific phospholipase C, EF-hand-like domain||EF-hand domain||Phosphatidylinositol-specific phospholipase C, X domain||C2 domain||PLC-like phosphodiesterase, TIM beta/alpha-barrel domain superfamily||EF-hand domain pair||Phosphoinositide phospholipase C family||PH-like domain superfamily||C2 domain superfamily||Phospholipase C, phosphatidylinositol-specific, Y domain||1-phosphat…	0.978782	4.48782e-06
LNC_005620	XLOC_209941	--	Novel_lncRNA	ENST00000450302	ENSG00000146757	ZNF92	Krueppel-associated box||KRAB domain superfamily||Zinc finger C2H2-type||Zinc finger C2H2 superfamily	0.978782	4.48782e-06
LNC_005620	XLOC_209941	--	Novel_lncRNA	ENST00000442731	ENSG00000138074	SLC5A6	-||Sodium/solute symporter||Sodium/glucose symporter superfamily||Sodium/solute symporter, conserved site	0.977294	5.68048e-06
LNC_005620	XLOC_209941	--	Novel_lncRNA	ENST00000611507	ENSG00000183291	SELENOF	Selenoprotein F/M superfamily||-||Selenoprotein F/M||Thioredoxin-like superfamily	0.970327	1.43942e-05
LNC_005620	XLOC_209941	--	Novel_lncRNA	ENST00000394202	ENSG00000117519	CNN3	Calponin/LIMCH1||Calponin repeat||CH domain superfamily||Calponin homology domain||Smooth muscle protein/calponin	0.964811	2.60027e-05
LNC_005620	XLOC_209941	--	Novel_lncRNA	ENST00000433541	ENSG00000213689	TREX1	Exonuclease, RNase T/DNA polymerase III||Ribonuclease H superfamily||Ribonuclease H-like superfamily	0.978782	4.48782e-06
LNC_005620	XLOC_209941	--	Novel_lncRNA	ENST00000619571	ENSG00000010295	IFFO1	-||Intermediate filament, rod domain	0.978023	5.07158e-06
LNC_005620	XLOC_209941	--	Novel_lncRNA	ENST00000379995	ENSG00000147894	C9orf72	Guanine nucleotide exchange C9orf72	0.978782	4.48782e-06
LNC_005620	XLOC_209941	--	Novel_lncRNA	ENST00000571007	ENSG00000131650	KREMEN2	Carbohydrate-binding WSC||CUB domain||Kringle-like fold||Kremen||Spermadhesin, CUB domain superfamily||Kringle||Kringle superfamily||Kringle, conserved site	0.978782	4.48782e-06
LNC_005620	XLOC_209941	--	Novel_lncRNA	ENST00000367449	ENSG00000116750	UCHL5	-||Peptidase C12, ubiquitin carboxyl-terminal hydrolase superfamily||Ubiquitinyl hydrolase, UCH37 type||Papain-like cysteine peptidase superfamily||Peptidase C12, ubiquitin carboxyl-terminal hydrolase||Ubiquitinyl hydrolase-L5	0.978782	4.48782e-06
LNC_005620	XLOC_209941	--	Novel_lncRNA	ENST00000366564	ENSG00000182901	RGS7	RGS domain superfamily||DEP domain||G-protein gamma-like domain superfamily||RGS, subdomain 1/3||G-protein gamma-like domain||RGS domain||Winged helix-like DNA-binding domain superfamily||Winged helix DNA-binding domain superfamily	0.950793	8.29191e-05
LNC_005620	XLOC_209941	--	Novel_lncRNA	ENST00000638718	ENSG00000266173	STRADA	Protein kinase-like domain superfamily||Protein kinase domain||-	0.966144	2.27457e-05
LNC_005620	XLOC_209941	--	Novel_lncRNA	ENST00000645370	ENSG00000136104	RNASEH2B	-||Ribonuclease H2, subunit B	0.978782	4.48782e-06
LNC_005620	XLOC_209941	--	Novel_lncRNA	ENST00000604024	ENSG00000198707	CEP290	Centrosomal protein of 290kDa, coiled-coil region||Centrosomal protein of 290kDa||-	0.966141	2.27506e-05
LNC_005620	XLOC_209941	--	Novel_lncRNA	ENST00000535355	ENSG00000171680	PLEKHG5	Dbl homology (DH) domain superfamily||PH-like domain superfamily||Ubiquitin-like domain superfamily||Pleckstrin homology domain||Dbl homology (DH) domain||-	0.976142	6.74757e-06
LNC_005620	XLOC_209941	--	Novel_lncRNA	ENST00000417728	ENSG00000119383	PTPA	Phosphotyrosyl phosphatase activator, PTPA||PTPA superfamily	0.978782	4.48782e-06
LNC_005620	XLOC_209941	--	Novel_lncRNA	ENST00000451196	ENSG00000007923	DNAJC11	DnaJ domain, conserved site||DnaJ-like protein C11, C-terminal||Chaperone J-domain superfamily||DnaJ domain	0.978782	4.48782e-06
LNC_005620	XLOC_209941	--	Novel_lncRNA	ENST00000409557	ENSG00000115963	RND3	Small GTPase superfamily||Small GTP-binding protein domain||Small GTPase superfamily, Rho type||P-loop containing nucleoside triphosphate hydrolase	0.982095	2.48538e-06
LNC_005620	XLOC_209941	--	Novel_lncRNA	ENST00000396087	ENSG00000166833	NAV2	AAA+ ATPase domain||Calponin homology domain||P-loop containing nucleoside triphosphate hydrolase||Nav/unc-53 family||CH domain superfamily	0.978602	4.62135e-06
LNC_005620	XLOC_209941	--	Novel_lncRNA	ENST00000617617	ENSG00000162493	PDPN	Podoplanin||-	0.956511	5.4118e-05
LNC_005620	XLOC_209941	--	Novel_lncRNA	ENST00000595726	ENSG00000160410	SHKBP1	WD40 repeat||BTB/POZ domain||WD40-repeat-containing domain superfamily||SKP1/BTB/POZ domain superfamily||-||Potassium channel tetramerisation-type BTB domain||WD40/YVTN repeat-like-containing domain superfamily	0.978782	4.48782e-06
LNC_005620	XLOC_209941	--	Novel_lncRNA	ENST00000440143	ENSG00000132330	SCLY	Aminotransferase class V domain||Pyridoxal phosphate-dependent transferase, major domain||Pyridoxal phosphate-dependent transferase||Pyridoxal phosphate-dependent transferase domain 1||Cysteine desulfurase||-	0.978782	4.48782e-06
LNC_005620	XLOC_209941	--	Novel_lncRNA	ENST00000558087	ENSG00000086666	ZFAND6	Zinc finger, AN1-type||-||AN1-like Zinc finger||Zinc finger, A20-type	0.976182	6.708e-06
LNC_005620	XLOC_209941	--	Novel_lncRNA	ENST00000417758	ENSG00000105993	DNAJB6	DnaJ domain||Chaperone J-domain superfamily||-||DnaJ domain, conserved site	0.953282	6.93147e-05
LNC_005620	XLOC_209941	--	Novel_lncRNA	ENST00000435050	ENSG00000189143	CLDN4	Claudin, conserved site||Claudin||PMP-22/EMP/MP20/Claudin superfamily||Claudin-4	0.978782	4.48782e-06
LNC_005620	XLOC_209941	--	Novel_lncRNA	ENST00000635377	ENSG00000101000	PROCR	MHC class I-like antigen recognition-like||Endothelial protein C receptor||MHC classes I/II-like antigen recognition protein||MHC class I-like antigen recognition-like superfamily	0.977968	5.11579e-06
LNC_005620	XLOC_209941	--	Novel_lncRNA	ENST00000512561	ENSG00000085231	AK6	Adenylate kinase isoenzyme 6||P-loop containing nucleoside triphosphate hydrolase	0.978782	4.48782e-06
LNC_005620	XLOC_209941	--	Novel_lncRNA	ENST00000019019	ENSG00000068438	FTSJ1	S-adenosyl-L-methionine-dependent methyltransferase||Mononegavirus L protein 2-O-ribose methyltransferase||Ribosomal RNA large subunit methyltransferase E||Ribosomal RNA methyltransferase FtsJ domain||tRNA (cytidine(32)/guanosine(34)-2-O)-methyltransferase, Trm7	0.955501	5.85882e-05
LNC_005620	XLOC_209941	--	Novel_lncRNA	ENST00000619403	ENSG00000141469	SLC14A1	-||Ammonium/urea transporter||Urea transporter	0.978782	4.48782e-06
LNC_005620	XLOC_209941	--	Novel_lncRNA	ENST00000646735	ENSG00000100983	GSS	Pre-ATP-grasp domain superfamily||Glutathione synthase, N-terminal, eukaryotic||-||Glutathione synthase||Glutathione synthase, substrate-binding domain||Glutathione synthase, substrate-binding domain superfamily||Glutathione synthase, alpha-helical||Glutathione synthase, C-terminal, eukaryotic	0.994255	4.70557e-08
LNC_005620	XLOC_209941	--	Novel_lncRNA	ENST00000549392	ENSG00000092841	MYL6	EF-hand domain pair||EF-hand domain||-	0.978782	4.48782e-06
LNC_005620	XLOC_209941	--	Novel_lncRNA	ENST00000517795	ENSG00000173818	ENDOV	-||Endonuclease V	0.978899	4.40227e-06
LNC_005620	XLOC_209941	--	Novel_lncRNA	ENST00000246784	ENSG00000126453	BCL2L12	Blc2-like superfamily||-	0.978669	4.57157e-06
LNC_005620	XLOC_209941	--	Novel_lncRNA	ENST00000392348	ENSG00000029363	BCLAF1	THRAP3/BCLAF1 family||Bcl-2-associated transcription factor 1||Btz domain||-	0.960309	3.94545e-05
LNC_005620	XLOC_209941	--	Novel_lncRNA	ENST00000523894	ENSG00000133943	DGLUCY	-||D-glutamate cyclase, mitochondrial||Domain of unknown function DUF4392||Putative hydro-lyase||D-glutamate cyclase	0.960844	3.76414e-05
LNC_005620	XLOC_209941	--	Novel_lncRNA	ENST00000352848	ENSG00000136717	BIN1	Amphiphysin, isoform 1||SH3-like domain superfamily||Amphiphysin||BAR domain||SH3 domain||AH/BAR domain superfamily||Amphiphysin 2||Amphiphysin 2, SH3 domain	0.978788	4.48325e-06
LNC_005620	XLOC_209941	--	Novel_lncRNA	ENST00000562206	ENSG00000159713	TPPP3	P25-alpha||EF-hand domain pair||Tubulin polymerisation-promoting protein family member 3	0.968946	1.68563e-05
LNC_005620	XLOC_209941	--	Novel_lncRNA	ENST00000344850	ENSG00000121964	GTDC1	Glycosyl transferase, family 1||Glycosyltransferase family 1, N-terminal||-	0.976326	6.56791e-06
LNC_005620	XLOC_209941	--	Novel_lncRNA	ENST00000552961	ENSG00000139116	KIF21A	P-loop containing nucleoside triphosphate hydrolase||WD40-repeat-containing domain superfamily||WD40-repeat-containing domain||Kinesin-like protein||WD40 repeat||Kinesin motor domain||-||Kinesin motor domain, conserved site||WD40 repeat, conserved site||G-protein beta WD-40 repeat||Kinesin motor domain superfamily||WD40/YVTN repeat-like-containing domain superfamily	0.978534	4.67291e-06
LNC_005620	XLOC_209941	--	Novel_lncRNA	ENST00000522177	ENSG00000037749	MFAP3	Immunoglobulin subtype 2||Immunoglobulin subtype||-||Immunoglobulin-like fold||Immunoglobulin-like domain superfamily||Immunoglobulin||Immunoglobulin-like domain	0.978782	4.48782e-06
LNC_005620	XLOC_209941	--	Novel_lncRNA	ENST00000396401	ENSG00000187735	TCEA1	Zinc finger, TFIIS-type||Transcription elongation factor S-II, central domain||TFIIS/LEDGF domain superfamily||Transcription elongation factor, IIS-type||Transcription elongation factor S-II, central domain superfamily||Transcription elongation factor, TFIIS/CRSP70, N-terminal, sub-type||-||Transcription factor IIS, N-terminal||Transcription elongation factor, TFIIS	0.978523	4.68116e-06
LNC_005620	XLOC_209941	--	Novel_lncRNA	ENST00000575458	ENSG00000004975	DVL2	Dishevelled C-terminal||DIX domain superfamily||Winged helix-like DNA-binding domain superfamily||Dishevelled family||PDZ domain||Winged helix DNA-binding domain superfamily||Ubiquitin-like domain superfamily||DIX domain||Dishevelled-related protein||PDZ superfamily||Dishevelled protein domain||DEP domain||Dishevelled-2	0.978782	4.48782e-06
LNC_005620	XLOC_209941	--	Novel_lncRNA	ENST00000579889	ENSG00000082641	NFE2L1	Transcription factor, Skn-1-like, DNA-binding domain superfamily||Basic-leucine zipper domain||Nuclear factor erythroid 2-related factor 1/NFE2L1||Basic leucine zipper domain, Maf-type||-	0.977776	5.27217e-06
LNC_005620	XLOC_209941	--	Novel_lncRNA	ENST00000645817	ENSG00000204311	PJVK	-||Gasdermin	0.978782	4.48782e-06
LNC_005620	XLOC_209941	--	Novel_lncRNA	ENST00000621784	ENSG00000143320	CRABP2	Lipocalin/cytosolic fatty-acid binding domain||Cytosolic fatty-acid binding||Calycin||Intracellular lipid binding protein||Cellular retinoic acid-binding protein 2	0.950368	8.54176e-05
LNC_005620	XLOC_209941	--	Novel_lncRNA	ENST00000584939	ENSG00000132470	ITGB4	EGF-like, conserved site||Fibronectin type III superfamily||Integrin beta tail domain superfamily||EGF-like domain, extracellular||PSI domain||Integrin beta subunit, VWA domain||CalX-like domain superfamily||Na-Ca exchanger/integrin-beta4||Fibronectin type III||Immunoglobulin-like fold||Integrin beta subunit, tail||Integrin beta subunit||von Willebrand factor A-like domain superfamily||Integrin b…	0.978782	4.48782e-06
LNC_005620	XLOC_209941	--	Novel_lncRNA	ENST00000620094	ENSG00000122386	ZNF205	-||Zinc finger C2H2 superfamily||Zinc finger C2H2-type||Krueppel-associated box||KRAB domain superfamily	0.965983	2.31218e-05
LNC_005620	XLOC_209941	--	Novel_lncRNA	ENST00000533102	ENSG00000149582	TMEM25	Immunoglobulin-like domain||Immunoglobulin-like domain superfamily||-||Immunoglobulin-like fold||CD80-like, immunoglobulin C2-set	0.978782	4.48782e-06
LNC_005620	XLOC_209941	--	Novel_lncRNA	ENST00000395211	ENSG00000136842	TMOD1	Tropomodulin-1||Leucine-rich repeat domain superfamily||Tropomodulin	0.978782	4.48782e-06
LNC_005620	XLOC_209941	--	Novel_lncRNA	ENST00000439732	ENSG00000080503	SMARCA2	Bromodomain||P-loop containing nucleoside triphosphate hydrolase||Glutamine-Leucine-Glutamine, QLQ||BRK domain||BRK domain superfamily||Snf2, ATP coupling domain||Helicase superfamily 1/2, ATP-binding domain||Bromodomain-like superfamily||Bromodomain, conserved site||Helicase/SANT-associated domain||SNF2-related, N-terminal domain||-||SNF2-like, N-terminal domain superfamily||Helicase, C-terminal…	0.978116	4.99673e-06
LNC_005620	XLOC_209941	--	Novel_lncRNA	ENST00000450326	ENSG00000168137	SETD5	SET domain||-	0.988655	5.06518e-07
LNC_005620	XLOC_209941	--	Novel_lncRNA	ENST00000401510	ENSG00000172059	KLF11	Zinc finger C2H2 superfamily||Zinc finger C2H2-type||-	0.999001	1.03512e-10
LNC_005620	XLOC_209941	--	Novel_lncRNA	ENST00000415368	ENSG00000035115	SH3YL1	SH3YL1, SH3 domain||SH3YL1-like, SYLF domain||SH3-like domain superfamily||Ysc84 actin-binding domain||-||SH3 domain	0.978782	4.48782e-06
LNC_005620	XLOC_209941	--	Novel_lncRNA	ENST00000324954	ENSG00000080503	SMARCA2	Bromodomain||P-loop containing nucleoside triphosphate hydrolase||Glutamine-Leucine-Glutamine, QLQ||BRK domain||BRK domain superfamily||Snf2, ATP coupling domain||Helicase superfamily 1/2, ATP-binding domain||Bromodomain-like superfamily||Bromodomain, conserved site||Helicase/SANT-associated domain||SNF2-related, N-terminal domain||-||SNF2-like, N-terminal domain superfamily||Helicase, C-terminal…	0.976191	6.69986e-06
LNC_005620	XLOC_209941	--	Novel_lncRNA	ENST00000421427	ENSG00000003436	TFPI	Proteinase inhibitor I2, Kunitz, conserved site||Tissue factor pathway inhibitor 1||Pancreatic trypsin inhibitor Kunitz domain||Tissue factor pathway inhibitor-like||Pancreatic trypsin inhibitor Kunitz domain superfamily	0.978782	4.48782e-06
LNC_005620	XLOC_209941	--	Novel_lncRNA	ENST00000421420	ENSG00000154556	SORBS2	SH3-like domain superfamily||SoHo domain||Sorbin and SH3 domain-containing protein||SH3 domain||Zinc finger C2H2-type||-	0.978782	4.48782e-06
LNC_005620	XLOC_209941	--	Novel_lncRNA	ENST00000357558	ENSG00000148337	CIZ1	Zinc finger C2H2 superfamily||Zinc finger C2H2-type||Cip1-interacting zinc finger protein||Matrin/U1-C, C2H2-type zinc finger||Matrin/U1-C-like, C2H2-type zinc finger||Zinc finger, double-stranded RNA binding	0.986331	9.70042e-07
LNC_005620	XLOC_209941	--	Novel_lncRNA	ENST00000555017	ENSG00000100934	SEC23A	Sec23/Sec24 beta-sandwich||ADF-H/Gelsolin-like domain superfamily||Sec23/Sec24, helical domain||Protein transport protein Sec23||Gelsolin-like domain superfamily||Zinc finger, Sec23/Sec24-type superfamily||Sec23/Sec24, trunk domain||Zinc finger, Sec23/Sec24-type||von Willebrand factor A-like domain superfamily||Sec23, C-terminal||Sec23/Sec24 helical domain superfamily||Gelsolin-like domain	0.978238	4.90049e-06
LNC_005620	XLOC_209941	--	Novel_lncRNA	ENST00000564557	ENSG00000125107	CNOT1	MIF4G-like domain superfamily||CCR4-NOT subunit 1, TTP binding domain superfamily||CCR4-NOT transcription complex subunit 1, CAF1-binding domain||CCR4-NOT transcription complex subunit 1, HEAT repeat||CCR4-Not complex, Not1 subunit, domain of unknown function DUF3819||-||CCR4-NOT transcription complex subunit 1, TTP binding domain||CCR4-Not complex component, Not1, C-terminal	0.955986	5.64122e-05
LNC_005620	XLOC_209941	--	Novel_lncRNA	ENST00000648742	ENSG00000116717	GADD45A	50S ribosomal protein L30e-like||-||Growth arrest and DNA damage-inducible protein GADD45||Ribosomal protein L7Ae/L30e/S12e/Gadd45	0.978782	4.48782e-06
LNC_005620	XLOC_209941	--	Novel_lncRNA	ENST00000361293	ENSG00000131778	CHD1L	Chromo domain-containing protein 1||P-loop containing nucleoside triphosphate hydrolase||DNA/RNA helicase, ATP-dependent, DEAH-box type, conserved site||Helicase superfamily 1/2, ATP-binding domain||Macro domain||Helicase, C-terminal||Chromodomain-helicase-DNA-binding protein 1-like||SNF2-related, N-terminal domain||-||SNF2-like, N-terminal domain superfamily	0.950014	8.75386e-05
LNC_005620	XLOC_209941	--	Novel_lncRNA	ENST00000437951	ENSG00000185920	PTCH1	-||Sterol-sensing domain||Transmembrane receptor, patched||Protein patched/dispatched	0.978782	4.48782e-06
LNC_005620	XLOC_209941	--	Novel_lncRNA	ENST00000416919	ENSG00000116977	LGALS8	-||Concanavalin A-like lectin/glucanase domain superfamily||Galectin, carbohydrate recognition domain||Galectin-8	0.978782	4.48782e-06
LNC_005620	XLOC_209941	--	Novel_lncRNA	ENST00000396509	ENSG00000156958	GALK2	Ribosomal protein S5 domain 2-type fold||Ribosomal protein S5 domain 2-type fold, subgroup||Galactokinase||-||GHMP kinase, C-terminal domain||GHMP kinase, ATP-binding, conserved site||GHMP kinase N-terminal domain||Mevalonate/galactokinase||GHMP kinase, C-terminal domain superfamily||Galactokinase, conserved site||Galactokinase galactose-binding domain	0.953312	6.91639e-05
LNC_005620	XLOC_209941	--	Novel_lncRNA	ENST00000367988	ENSG00000158882	TOMM40L	Eukaryotic porin/Tom40||Tom40	0.978782	4.48782e-06
LNC_005620	XLOC_209941	--	Novel_lncRNA	ENST00000389774	ENSG00000241484	ARHGAP8	CRAL-TRIO lipid binding domain||CRAL-TRIO lipid binding domain superfamily||Rho GTPase activation protein||Rho GTPase-activating protein domain||-	0.978782	4.48782e-06
LNC_005620	XLOC_209941	--	Novel_lncRNA	ENST00000519885	ENSG00000196459	TRAPPC2	Trafficking protein particle complex subunit 2||Longin-like domain superfamily	0.972886	1.05243e-05
LNC_005620	XLOC_209941	--	Novel_lncRNA	ENST00000512738	ENSG00000109445	ZNF330	-||Zinc finger protein NOA36	0.978782	4.48782e-06
LNC_005620	XLOC_209941	--	Novel_lncRNA	ENST00000431879	ENSG00000187109	NAP1L1	-||Nucleosome assembly protein (NAP)||NAP-like superfamily	0.962706	3.18001e-05
LNC_005620	XLOC_209941	--	Novel_lncRNA	ENST00000368299	ENSG00000160789	LMNA	Intermediate filament, rod domain||Intermediate filament protein||Intermediate filament protein, conserved site||Lamin tail domain||-||Lamin tail domain superfamily	0.978782	4.48782e-06
LNC_005620	XLOC_209941	--	Novel_lncRNA	ENST00000621715	ENSG00000120948	TARDBP	Nucleotide-binding alpha-beta plait domain superfamily||-||RNA-binding domain superfamily||RNA recognition motif domain	0.99411	5.13347e-08
LNC_005620	XLOC_209941	--	Novel_lncRNA	ENST00000647567	ENSG00000123066	MED13L	Mediator complex, subunit Med13||Mediator complex, subunit Med13, N-terminal, metazoa/fungi||-	0.978782	4.48782e-06
LNC_005620	XLOC_209941	--	Novel_lncRNA	ENST00000375865	ENSG00000204435	CSNK2B	Casein kinase II, regulatory subunit||Casein kinase II subunit beta-like||Casein kinase II, regulatory subunit, N-terminal	0.97225	1.14067e-05
LNC_005620	XLOC_209941	--	Novel_lncRNA	ENST00000591607	ENSG00000142252	GEMIN7	SMN complex, gem-associated protein 7	0.977305	5.671e-06
LNC_005620	XLOC_209941	--	Novel_lncRNA	ENST00000473092	ENSG00000145014	TMEM44	-	0.978782	4.48782e-06
LNC_005620	XLOC_209941	--	Novel_lncRNA	ENST00000434476	ENSG00000136193	SCRN1	Peptidase C69, dipeptidase A	0.973396	9.85243e-06
LNC_005620	XLOC_209941	--	Novel_lncRNA	ENST00000381214	ENSG00000103248	MTHFSD	5-formyltetrahydrofolate cyclo-ligase||RNA-binding domain superfamily||Nucleotide-binding alpha-beta plait domain superfamily||NagB/RpiA transferase-like||RNA recognition motif domain||MTHFSD, RNA recognition motif||5-formyltetrahydrofolate cyclo-ligase-like domain superfamily||-	0.954627	6.2664e-05
LNC_005620	XLOC_209941	--	Novel_lncRNA	ENST00000562984	ENSG00000140859	KIFC3	-||P-loop containing nucleoside triphosphate hydrolase||Kinesin motor domain||Kinesin-like protein KIFC3||Kinesin motor domain, conserved site||Kinesin-like protein||Kinesin motor domain superfamily	0.989695	3.62141e-07
LNC_005620	XLOC_209941	--	Novel_lncRNA	ENST00000599966	ENSG00000143847	PPFIA4	Sterile alpha motif domain||Liprin-alpha-4||Liprin-alpha, SAM domain repeat 1||Liprin-alpha, SAM domain repeat 3||Sterile alpha motif/pointed domain superfamily||Liprin-alpha, SAM domain repeat 2||LAR-interacting protein, Liprin	0.978782	4.48782e-06
LNC_005620	XLOC_209941	--	Novel_lncRNA	ENST00000345133	ENSG00000177426	TGIF1	Homeobox-like domain superfamily||Homeobox domain||Homeobox KN domain	0.967687	1.93476e-05
LNC_005620	XLOC_209941	--	Novel_lncRNA	ENST00000588693	ENSG00000184988	TMEM106A	Protein of unknown function DUF1356, TMEM106	0.978391	4.78173e-06
LNC_005620	XLOC_209941	--	Novel_lncRNA	ENST00000559104	ENSG00000100938	GMPR2	GMP reductase||-||Aldolase-type TIM barrel||IMP dehydrogenase/GMP reductase||Inosine-5'-monophosphate dehydrogenase||IMP dehydrogenase / GMP reductase, conserved site	0.978782	4.48782e-06
LNC_005620	XLOC_209941	--	Novel_lncRNA	ENST00000535318	ENSG00000140848	CPNE2	von Willebrand factor A-like domain superfamily||C2 domain superfamily||von Willebrand factor, type A||Copine||C2 domain||Copine, C2B domain	0.958017	4.79112e-05
LNC_005620	XLOC_209941	--	Novel_lncRNA	ENST00000376637	ENSG00000177674	AGTRAP	Type-1 angiotensin II receptor-associated protein||-	0.976109	6.77949e-06
LNC_005620	XLOC_209941	--	Novel_lncRNA	ENST00000420541	ENSG00000121858	TNFSF10	Tumour necrosis factor ligand 10/11||Tumour necrosis factor, conserved site||Tumour necrosis factor domain||Tumour necrosis factor-like domain superfamily||-	0.978782	4.48782e-06
LNC_005620	XLOC_209941	--	Novel_lncRNA	ENST00000429705	ENSG00000163788	SNRK	Protein kinase domain||Protein kinase-like domain superfamily||Protein kinase, ATP binding site||Ubiquitin-associated domain||Serine/threonine-protein kinase, active site	0.968791	1.71502e-05
LNC_005620	XLOC_209941	--	Novel_lncRNA	ENST00000477776	ENSG00000118518	RNF146	Zinc finger, RING-type, conserved site||WWE domain||WWE domain superfamily||E3 ubiquitin-protein ligase RNF146||WWE domain, subgroup||-||Zinc finger, RING-type||Zinc finger, RING/FYVE/PHD-type	0.960767	3.78986e-05
LNC_005620	XLOC_209941	--	Novel_lncRNA	ENST00000515819	ENSG00000138785	INTS12	Zinc finger, RING/FYVE/PHD-type||Zinc finger, PHD-type||-||Int12, PHD finger||Zinc finger, PHD-finger||Integrator complex subunit 12||Zinc finger, FYVE/PHD-type||Zinc finger, PHD-type, conserved site	0.978782	4.48782e-06
LNC_005620	XLOC_209941	--	Novel_lncRNA	ENST00000521450	ENSG00000155508	CNOT8	Ribonuclease H superfamily||CCR4-NOT transcription complex subunit 8||Ribonuclease H-like superfamily||Ribonuclease CAF1||-	0.978782	4.48782e-06
LNC_005620	XLOC_209941	--	Novel_lncRNA	ENST00000545154	ENSG00000054392	HHAT	Membrane bound O-acyl transferase, MBOAT||Protein-cysteine N-palmitoyltransferase HHAT	0.976188	6.70251e-06
LNC_005620	XLOC_209941	--	Novel_lncRNA	ENST00000380198	ENSG00000139579	NABP2	Nucleic acid-binding, OB-fold||OB-fold nucleic acid binding domain, AA-tRNA synthetase-type	-0.960938	3.73296e-05
LNC_005620	XLOC_209941	--	Novel_lncRNA	ENST00000399103	ENSG00000185808	PIGP	Phosphatidylinositol N-acetylglucosaminyltransferase, GPI19/PIG-P subunit||PIG-P||-	0.978735	4.52201e-06
LNC_005620	XLOC_209941	--	Novel_lncRNA	ENST00000451916	ENSG00000162994	CLHC1	Translin-associated factor X-interacting protein 1, N-terminal||Armadillo-type fold||-||Clathrin, heavy chain, linker||Clathrin heavy chain linker domain-containing protein 1	0.973933	9.17937e-06
LNC_005620	XLOC_209941	--	Novel_lncRNA	ENST00000551430	ENSG00000062485	CS	Citrate synthase, eukaryotic-type||Citrate synthase superfamily||-||Citrate synthase active site||Citrate synthase||Citrate synthase-like, large alpha subdomain||Citrate synthase-like, small alpha subdomain	0.96139	3.58557e-05
LNC_005620	XLOC_209941	--	Novel_lncRNA	ENST00000538027	ENSG00000151062	CACNA2D4	von Willebrand factor, type A||von Willebrand factor A-like domain superfamily||VWA N-terminal||-||Voltage-dependent calcium channel, alpha-2/delta subunit, conserved region	0.95216	7.52364e-05
LNC_005620	XLOC_209941	--	Novel_lncRNA	ENST00000419460	ENSG00000163596	ICA1L	Islet cell autoantigen Ica1, C-terminal||AH/BAR domain superfamily||Arfaptin homology (AH) domain||Islet cell autoantigen 1/Ica1-like||-	0.978782	4.48782e-06
LNC_005620	XLOC_209941	--	Novel_lncRNA	ENST00000512919	ENSG00000148541	FAM13C	-||Protein FAM13	0.950639	8.382e-05
LNC_005620	XLOC_209941	--	Novel_lncRNA	ENST00000625836	ENSG00000154978	VOPP1	-||Vesicular, overexpressed in cancer, prosurvival protein 1	0.976009	6.87901e-06
LNC_005620	XLOC_209941	--	Novel_lncRNA	ENST00000422063	ENSG00000003147	ICA1	Arfaptin homology (AH) domain||Islet cell autoantigen 1/Ica1-like||-||Islet cell autoantigen 1||Islet cell autoantigen Ica1, C-terminal||AH/BAR domain superfamily	0.979804	3.77958e-06
LNC_005620	XLOC_209941	--	Novel_lncRNA	ENST00000335626	ENSG00000100207	TCF20	Extended PHD (ePHD) domain||Zinc finger, RING/FYVE/PHD-type||-||Zinc finger, PHD-type	0.974391	8.63108e-06
LNC_005620	XLOC_209941	--	Novel_lncRNA	ENST00000382183	ENSG00000080503	SMARCA2	Bromodomain||P-loop containing nucleoside triphosphate hydrolase||Glutamine-Leucine-Glutamine, QLQ||BRK domain||BRK domain superfamily||Snf2, ATP coupling domain||Helicase superfamily 1/2, ATP-binding domain||Bromodomain-like superfamily||Bromodomain, conserved site||Helicase/SANT-associated domain||SNF2-related, N-terminal domain||-||SNF2-like, N-terminal domain superfamily||Helicase, C-terminal…	0.978782	4.48782e-06
LNC_005620	XLOC_209941	--	Novel_lncRNA	ENST00000523787	ENSG00000183137	CEP57L1	-||Cep57 centrosome microtubule-binding domain||Cep57 centrosome localisation domain	0.976741	6.17648e-06
LNC_005620	XLOC_209941	--	Novel_lncRNA	ENST00000284617	ENSG00000154429	CCSAP	Centriole, cilia and spindle-associated protein	0.97861	4.61553e-06
LNC_005620	XLOC_209941	--	Novel_lncRNA	ENST00000535032	ENSG00000141219	C17orf80	Uncharacterized protein C17orf80	0.969934	1.50673e-05
LNC_005620	XLOC_209941	--	Novel_lncRNA	ENST00000597298	ENSG00000125734	GPR108	Lung seven transmembrane receptor-like||-	0.982901	2.1169e-06
LNC_005620	XLOC_209941	--	Novel_lncRNA	ENST00000542711	ENSG00000090612	ZNF268	KRAB domain superfamily||Krueppel-associated box||-||Zinc finger C2H2 superfamily||Zinc finger C2H2-type	0.978782	4.48782e-06
LNC_005620	XLOC_209941	--	Novel_lncRNA	ENST00000331029	ENSG00000182944	EWSR1	RNA recognition motif domain||Zinc finger, RanBP2-type||EWS, RNA recognition motif||RNA-binding protein EWS||TAF15/EWS/TLS family||RNA-binding domain superfamily||Zinc finger, RanBP2-type superfamily||Nucleotide-binding alpha-beta plait domain superfamily	0.978782	4.48782e-06
LNC_005620	XLOC_209941	--	Novel_lncRNA	ENST00000503965	ENSG00000112183	RBM24	Nucleotide-binding alpha-beta plait domain superfamily||-||RNA recognition motif domain||RNA-binding domain superfamily	0.964951	2.56452e-05
LNC_005620	XLOC_209941	--	Novel_lncRNA	ENST00000525291	ENSG00000204370	SDHD	Fumarate reductase/succinate dehydrogenase, transmembrane subunit||Succinate dehydrogenase [ubiquinone] cytochrome b small subunit, CybS||-	0.977206	5.75798e-06
LNC_005620	XLOC_209941	--	Novel_lncRNA	ENST00000644313	ENSG00000135083	CCNJL	Cyclin, C-terminal domain||-||Cyclin-like||Cyclin, N-terminal||Cyclin||Cyclin-like superfamily	0.967145	2.04978e-05
LNC_005620	XLOC_209941	--	Novel_lncRNA	ENST00000512921	ENSG00000281028	AC104662.2	Phosphatidylinositol 3-/4-kinase, catalytic domain	0.978782	4.48782e-06
LNC_005620	XLOC_209941	--	Novel_lncRNA	ENST00000391752	ENSG00000170889	RPS9	Ribosomal protein S4, conserved site||Ribosomal protein S4/S9, eukaryotic/archaeal||RNA-binding S4 domain superfamily||Ribosomal protein S4/S9||-||Ribosomal protein S4/S9, N-terminal||RNA-binding S4 domain	0.978782	4.48782e-06
LNC_005620	XLOC_209941	--	Novel_lncRNA	ENST00000580145	ENSG00000249459	ZNF286B	-||Zinc finger C2H2 superfamily||Zinc finger C2H2-type	0.978782	4.48782e-06
LNC_005620	XLOC_209941	--	Novel_lncRNA	ENST00000615252	ENSG00000078369	GNB1	G-protein beta WD-40 repeat||WD40 repeat, conserved site||WD40/YVTN repeat-like-containing domain superfamily||G-protein, beta subunit||Guanine nucleotide-binding protein, beta subunit||WD40-repeat-containing domain||WD40-repeat-containing domain superfamily||WD40 repeat	0.978781	4.48846e-06
LNC_005620	XLOC_209941	--	Novel_lncRNA	ENST00000439160	ENSG00000070814	TCOF1	Treacher Collins syndrome, treacle||LIS1 homology motif||-||Treacle-like, Treacher Collins Syndrome	0.980921	3.10047e-06
LNC_005620	XLOC_209941	--	Novel_lncRNA	ENST00000618693	ENSG00000284776	AL121900.2	D-aminoacyl-tRNA deacylase DTD||D-aminoacyl-tRNA deacylase-like superfamily	0.978782	4.48782e-06
LNC_005620	XLOC_209941	--	Novel_lncRNA	ENST00000562233	ENSG00000178741	COX5A	Cytochrome c oxidase, subunit Va/VI||Cytochrome c oxidase, subunit Va/VI superfamily	0.978782	4.48782e-06
LNC_005620	XLOC_209941	--	Novel_lncRNA	ENST00000522349	ENSG00000198363	ASPH	Aspartyl/asparaginy/proline hydroxylase||Tetratricopeptide repeat||Tetratricopeptide-like helical domain superfamily||Aspartyl/asparaginyl beta-hydroxylase family||Aspartyl beta-hydroxylase/Triadin domain||Isopenicillin N synthase-like||-||Tetratricopeptide repeat-containing domain	0.978782	4.48782e-06
LNC_005620	XLOC_209941	--	Novel_lncRNA	ENST00000553585	ENSG00000080824	HSP90AA1	Heat shock protein Hsp90 family||Ribosomal protein S5 domain 2-type fold||Heat shock protein Hsp90, conserved site||HSP90, C-terminal domain||-||Histidine kinase/HSP90-like ATPase superfamily||Histidine kinase/HSP90-like ATPase||Heat shock protein Hsp90, N-terminal	0.978782	4.48782e-06
LNC_005620	XLOC_209941	--	Novel_lncRNA	ENST00000503520	ENSG00000061918	GUCY1B1	Haem NO binding associated||H-NOX domain superfamily||NO signalling/Golgi transport ligand-binding domain superfamily||Adenylyl cyclase class-4/guanylyl cyclase, conserved site||Nucleotide cyclase||Heme NO-binding||Adenylyl cyclase class-3/4/guanylyl cyclase	0.978782	4.48782e-06
LNC_005620	XLOC_209941	--	Novel_lncRNA	ENST00000649854	ENSG00000115275	MOGS	-||Glycosyl hydrolase family 63, N-terminal||Glycoside hydrolase family 63||Six-hairpin glycosidase-like superfamily||Glycosyl hydrolase family 63, C-terminal||Six-hairpin glycosidase superfamily||Glycosyl hydrolase family 63, N-terminal domain superfamily	0.978782	4.48782e-06
LNC_005620	XLOC_209941	--	Novel_lncRNA	ENST00000530542	ENSG00000073921	PICALM	-||ENTH domain||AP180 N-terminal homology (ANTH) domain||ENTH/VHS||Phosphatidylinositol-binding clathrin assembly protein||Phosphoinositide-binding clathrin adaptor, domain 2	0.951062	8.13695e-05
LNC_005620	XLOC_209941	--	Novel_lncRNA	ENST00000557947	ENSG00000140262	TCF12	-||Helix-loop-helix DNA-binding domain superfamily||Myc-type, basic helix-loop-helix (bHLH) domain	0.965723	2.37412e-05
LNC_005620	XLOC_209941	--	Novel_lncRNA	ENST00000420761	ENSG00000188690	UROS	-||Tetrapyrrole biosynthesis, uroporphyrinogen III synthase superfamily||Tetrapyrrole biosynthesis, uroporphyrinogen III synthase	0.978782	4.48782e-06
LNC_005620	XLOC_209941	--	Novel_lncRNA	ENST00000568497	ENSG00000188603	CLN3	Batten's disease protein Cln3, subgroup||Batten's disease protein Cln3||-||MFS transporter superfamily	0.978782	4.48782e-06
LNC_005620	XLOC_209941	--	Novel_lncRNA	ENST00000561792	ENSG00000103018	CYB5B	Cytochrome b5, heme-binding site||Cytochrome b5-like heme/steroid binding domain||Cytochrome b5-like heme/steroid binding domain superfamily	0.978782	4.48782e-06
LNC_005620	XLOC_209941	--	Novel_lncRNA	ENST00000331835	ENSG00000183291	SELENOF	Selenoprotein F/M superfamily||-||Selenoprotein F/M||Thioredoxin-like superfamily	0.970504	1.40982e-05
LNC_005620	XLOC_209941	--	Novel_lncRNA	ENST00000544123	ENSG00000082397	EPB41L3	Ezrin/radixin/moesin-like||FERM superfamily, second domain||PH-like domain superfamily||FERM, N-terminal||FERM conserved site||FERM, C-terminal PH-like domain||FERM adjacent (FA)||Ubiquitin-like domain superfamily||-||FERM/acyl-CoA-binding protein superfamily||Band 4.1 domain||Band 4.1-like protein 3||FERM central domain||Band 4.1, C-terminal||FERM domain||SAB domain	0.977084	5.86534e-06
LNC_005620	XLOC_209941	--	Novel_lncRNA	ENST00000359244	ENSG00000158483	FAM86C1	FAM86||-	0.958877	4.45989e-05
LNC_005620	XLOC_209941	--	Novel_lncRNA	ENST00000587635	ENSG00000131196	NFATC1	Nuclear factor of activated T-cells 1||Rel homology dimerisation domain||p53-like transcription factor, DNA-binding||IPT domain||Immunoglobulin E-set||Nuclear factor of activated T cells (NFAT)||-||Immunoglobulin-like fold||Rel homology domain (RHD), DNA-binding domain superfamily||Rel homology domain (RHD), DNA-binding domain	0.966518	2.18849e-05
LNC_005620	XLOC_209941	--	Novel_lncRNA	ENST00000538211	ENSG00000155974	GRIP1	-||PDZ domain||PDZ superfamily||Glutamate receptor-interacting protein 1	0.97712	5.83381e-06
LNC_005620	XLOC_209941	--	Novel_lncRNA	ENST00000590150	ENSG00000105364	MRPL4	50S ribosomal protein uL4||Ribosomal protein L4/L1e||Ribosomal protein L4 domain superfamily||-	0.975822	7.06777e-06
LNC_005620	XLOC_209941	--	Novel_lncRNA	ENST00000440324	ENSG00000162614	NEXN	Immunoglobulin-like domain superfamily||Immunoglobulin I-set||Immunoglobulin-like domain||Immunoglobulin subtype||Immunoglobulin-like fold||-	0.978782	4.48782e-06
LNC_005620	XLOC_209941	--	Novel_lncRNA	ENST00000396629	ENSG00000092108	SCFD1	Sec1-like, domain 2||-||Sec1-like protein||Sec1-like superfamily	0.978775	4.49306e-06
LNC_005620	XLOC_209941	--	Novel_lncRNA	ENST00000317378	ENSG00000181029	TRAPPC5	NO signalling/Golgi transport ligand-binding domain superfamily||TRAPP I complex, subunit 5||Transport protein particle (TRAPP) component	0.972051	1.16937e-05
LNC_005620	XLOC_209941	--	Novel_lncRNA	ENST00000524238	ENSG00000147421	HMBOX1	Cro/C1-type helix-turn-helix domain||Homeobox-like domain superfamily||Hepatocyte nuclear factor 1, N-terminal||-||Lambda repressor-like, DNA-binding domain superfamily||Homeobox domain	0.957535	4.98393e-05
LNC_005620	XLOC_209941	--	Novel_lncRNA	ENST00000590460	ENSG00000168101	NUDT16L1	NUDIX hydrolase-like domain superfamily	0.978782	4.48782e-06
LNC_005620	XLOC_209941	--	Novel_lncRNA	ENST00000534348	ENSG00000255526	NEDD8-MDP1	HAD superfamily||Ubiquitin-like domain superfamily||Ubiquitin domain||-||Magnesium-dependent phosphatase-1, eukaryotic/archaeal-type||HAD-like superfamily||Magnesium-dependent phosphatase-1, eukaryotic-type||Ubiquitin	0.978782	4.48782e-06
LNC_005620	XLOC_209941	--	Novel_lncRNA	ENST00000648388	ENSG00000151611	MMAA	SIMIBI class G3E GTPase, ArgK/MeaB||P-loop containing nucleoside triphosphate hydrolase||-	0.978782	4.48782e-06
LNC_005620	XLOC_209941	--	Novel_lncRNA	ENST00000452489	ENSG00000119383	PTPA	Phosphotyrosyl phosphatase activator, PTPA||PTPA superfamily	0.978782	4.48782e-06
LNC_005620	XLOC_209941	--	Novel_lncRNA	ENST00000559411	ENSG00000187630	DHRS4L2	Short-chain dehydrogenase/reductase, conserved site||Dehydrogenase/reductase SDR member 4-like||Short-chain dehydrogenase/reductase SDR||NAD(P)-binding domain superfamily	0.978782	4.48782e-06
LNC_005620	XLOC_209941	--	Novel_lncRNA	ENST00000571744	ENSG00000167858	TEKT1	Tektin||-	0.978782	4.48782e-06
LNC_005620	XLOC_209941	--	Novel_lncRNA	ENST00000013034	ENSG00000239672	NME1	Nucleoside diphosphate kinase||Nucleoside diphosphate kinase-like domain superfamily||-||Nucleoside diphosphate kinase, active site||Nucleoside diphosphate kinase-like domain	0.978782	4.48782e-06
LNC_005620	XLOC_209941	--	Novel_lncRNA	ENST00000265993	ENSG00000119977	TCTN3	Domain of unknown function DUF1619	0.978782	4.48782e-06
LNC_005620	XLOC_209941	--	Novel_lncRNA	ENST00000370153	ENSG00000117620	SLC35A3	-||Nucleotide-sugar transporter	0.965841	2.34588e-05
LNC_005620	XLOC_209941	--	Novel_lncRNA	ENST00000482469	ENSG00000197093	GAL3ST4	P-loop containing nucleoside triphosphate hydrolase||Galactose-3-O-sulfotransferase	0.975632	7.26187e-06
LNC_005620	XLOC_209941	--	Novel_lncRNA	ENST00000639174	ENSG00000197563	PIGN	Sulfatase, N-terminal||Alkaline-phosphatase-like, core domain superfamily||GPI ethanolamine phosphate transferase 1, C-terminal||-||GPI ethanolamine phosphate transferase 1||Alkaline phosphatase-like, alpha/beta/alpha||Type I phosphodiesterase/nucleotide pyrophosphatase/phosphate transferase||GPI ethanolamine phosphate transferase 1, N-terminal	0.979488	3.98895e-06
LNC_005620	XLOC_209941	--	Novel_lncRNA	ENST00000432169	ENSG00000023228	NDUFS1	2Fe-2S ferredoxin-like superfamily||NADH-quinone oxidoreductase, chain G, C-terminal||NADH:ubiquinone oxidoreductase, 75kDa subunit, conserved site||Molybdopterin oxidoreductase||2Fe-2S ferredoxin-type iron-sulfur binding domain||NADH:ubiquinone oxidoreductase, subunit G||-||NADH:ubiquinone oxidoreductase, subunit G, iron-sulphur binding||Molybdopterin oxidoreductase, 4Fe-4S domain	0.978782	4.48782e-06
LNC_005620	XLOC_209941	--	Novel_lncRNA	ENST00000380800	ENSG00000185658	BRWD1	Bromodomain-like superfamily||WD40/YVTN repeat-like-containing domain superfamily||WD40 repeat, conserved site||-||Bromodomain, conserved site||Bromodomain||WD40 repeat||WD40-repeat-containing domain||WD40-repeat-containing domain superfamily	0.978782	4.48782e-06
LNC_005620	XLOC_209941	--	Novel_lncRNA	ENST00000422026	ENSG00000117155	SSX2IP	Afadin/alpha-actinin-binding||-	0.969434	1.59558e-05
LNC_005620	XLOC_209941	--	Novel_lncRNA	ENST00000407073	ENSG00000204406	MBD5	-||Methyl-CpG-binding domain protein 5/6||Methyl-CpG DNA binding||PWWP domain||DNA-binding domain superfamily	0.962929	3.11451e-05
LNC_005620	XLOC_209941	--	Novel_lncRNA	ENST00000537566	ENSG00000130783	CCDC62	-	0.978782	4.48782e-06
LNC_005620	XLOC_209941	--	Novel_lncRNA	ENST00000262269	ENSG00000105357	MYH14	-||Myosin IQ motif-containing domain superfamily||Myosin S1 fragment, N-terminal||Kinesin motor domain superfamily||Myosin tail||Myosin, N-terminal, SH3-like||IQ motif, EF-hand binding site||P-loop containing nucleoside triphosphate hydrolase||Myosin head, motor domain	0.978782	4.48782e-06
LNC_005620	XLOC_209941	--	Novel_lncRNA	ENST00000518560	ENSG00000113312	TTC1	Tetratricopeptide repeat 1||Tetratricopeptide repeat||Tetratricopeptide repeat-containing domain||Tetratricopeptide-like helical domain superfamily	0.978782	4.48782e-06
LNC_005620	XLOC_209941	--	Novel_lncRNA	ENST00000533221	ENSG00000196150	ZNF250	KRAB domain superfamily||Krueppel-associated box||-||Zinc finger C2H2 superfamily||Zinc finger C2H2-type	0.967035	2.07369e-05
LNC_005620	XLOC_209941	--	Novel_lncRNA	ENST00000557169	ENSG00000165795	NDRG2	NDRG||-||Protein NDRG2||Alpha/Beta hydrolase fold	0.969336	1.6133e-05
LNC_005620	XLOC_209941	--	Novel_lncRNA	ENST00000372369	ENSG00000126091	ST3GAL3	GT29-like superfamiliy||Glycosyl transferase family 29||-||Sialyltransferase	0.978782	4.48782e-06
LNC_005620	XLOC_209941	--	Novel_lncRNA	ENST00000530339	ENSG00000204967	PCDHA4	Cadherin-like||Cadherin, C-terminal catenin-binding domain||Cadherin||Cadherin conserved site||Cadherin, N-terminal	0.978782	4.48782e-06
LNC_005620	XLOC_209941	--	Novel_lncRNA	ENST00000596148	ENSG00000181029	TRAPPC5	NO signalling/Golgi transport ligand-binding domain superfamily||TRAPP I complex, subunit 5||Transport protein particle (TRAPP) component	0.95676	5.30578e-05
LNC_005620	XLOC_209941	--	Novel_lncRNA	ENST00000393456	ENSG00000108433	GOSR2	GOSR2/Membrin/Bos1||-||SNARE	0.978782	4.48782e-06
LNC_005620	XLOC_209941	--	Novel_lncRNA	ENST00000369220	ENSG00000112237	CCNC	Cyclin, C-terminal domain 2||Cyclin-like superfamily||Cyclin C/cyclin-like subunit Ssn8||-||Cyclin-like||Cyclin, N-terminal	0.978782	4.48782e-06
LNC_005620	XLOC_209941	--	Novel_lncRNA	ENST00000451211	ENSG00000160310	PRMT2	SH3-like domain superfamily||Methyltransferase small domain||Protein arginine N-methyltransferase||SH3 domain||S-adenosyl-L-methionine-dependent methyltransferase	0.978782	4.48782e-06
LNC_005620	XLOC_209941	--	Novel_lncRNA	ENST00000457153	ENSG00000067715	SYT1	Synaptotagmin||Synaptotagmin 1/2||C2 domain superfamily||C2 domain	0.978539	4.66904e-06
LNC_005620	XLOC_209941	--	Novel_lncRNA	ENST00000269321	ENSG00000141522	ARHGDIA	Rho protein GDP-dissociation inhibitor||Rho GDP-dissociation inhibitor domain superfamily||-||Immunoglobulin E-set	0.969815	1.52756e-05
LNC_005620	XLOC_209941	--	Novel_lncRNA	ENST00000588809	ENSG00000104957	CCDC130	CWC16 protein	0.978782	4.48782e-06
LNC_005620	XLOC_209941	--	Novel_lncRNA	ENST00000594684	ENSG00000269026	AC003006.1	Krueppel-associated box||KRAB domain superfamily	0.978782	4.48782e-06
LNC_005620	XLOC_209941	--	Novel_lncRNA	ENST00000354179	ENSG00000165671	NSD1	AWS domain||Zinc finger, PHD-finger||-||Zinc finger, PHD-type||Zinc finger, RING/FYVE/PHD-type||SET domain||Post-SET domain||Zinc finger, FYVE/PHD-type||PWWP domain||Zinc finger, PHD-type, conserved site	0.977811	5.24379e-06
LNC_005620	XLOC_209941	--	Novel_lncRNA	ENST00000448293	ENSG00000178252	WDR6	WD40 repeat||-||WD40-repeat-containing domain superfamily||WD40-repeat-containing domain||WD40/YVTN repeat-like-containing domain superfamily||Quinoprotein amine dehydrogenase, beta chain-like||Galactose oxidase/kelch, beta-propeller	0.978899	4.40214e-06
LNC_005620	XLOC_209941	--	Novel_lncRNA	ENST00000425780	ENSG00000091073	DTX2	Deltex, C-terminal domain superfamily||WWE domain superfamily||Deltex, C-terminal||WWE domain||Zinc finger, RING-type||Zinc finger, C3HC4 RING-type||Zinc finger, RING/FYVE/PHD-type||-||Deltex family||WWE domain, subgroup	0.970969	1.33426e-05
LNC_005620	XLOC_209941	--	Novel_lncRNA	ENST00000628813	ENSG00000122674	CCZ1	Protein of unknown function DUF1712, fungi	0.973364	9.89463e-06
LNC_005620	XLOC_209941	--	Novel_lncRNA	ENST00000393356	ENSG00000113300	CNOT6	CCR4-NOT transcription complex subunit 6||Endonuclease/exonuclease/phosphatase||Leucine-rich repeat domain superfamily||Leucine-rich repeat, typical subtype||Endonuclease/exonuclease/phosphatase superfamily||Leucine-rich repeat	0.976267	6.62492e-06
LNC_005620	XLOC_209941	--	Novel_lncRNA	ENST00000545200	ENSG00000111641	NOP2	RNA (C5-cytosine) methyltransferase||RNA (C5-cytosine) methyltransferase, NOP2||S-adenosyl-L-methionine-dependent methyltransferase||Bacterial Fmu (Sun)/eukaryotic nucleolar NOL1/Nop2p, conserved site||P120R repeat||-||Nop2p||Ribosomal RNA small subunit methyltransferase F, N-terminal||SAM-dependent methyltransferase RsmB/NOP2-type	0.97177	1.21067e-05
LNC_005620	XLOC_209941	--	Novel_lncRNA	ENST00000431960	ENSG00000173402	DAG1	Alpha-dystroglycan domain 2||DG-type SEA domain||Dystroglycan-type cadherin-like||Dystroglycan||-||Immunoglobulin-like fold||Cadherin-like	0.978782	4.48782e-06
LNC_005620	XLOC_209941	--	Novel_lncRNA	ENST00000538962	ENSG00000106853	PTGR1	-||GroES-like superfamily||Leukotriene B4 12-hydroxydehydrogenase/15-oxo-prostaglandin 13-reductase||NAD(P)-binding domain superfamily||Alcohol dehydrogenase, C-terminal||Polyketide synthase, enoylreductase domain	0.978782	4.48782e-06
LNC_005620	XLOC_209941	--	Novel_lncRNA	ENST00000586019	ENSG00000087157	PGS1	Phospholipase D/Transphosphatidylase||CDP-alcohol phosphatidyltransferase class-II family||-	0.958143	4.74146e-05
LNC_005620	XLOC_209941	--	Novel_lncRNA	ENST00000439200	ENSG00000183765	CHEK2	SMAD/FHA domain superfamily||Protein kinase domain||Serine-threonine/tyrosine-protein kinase, catalytic domain||Forkhead-associated (FHA) domain||Protein kinase-like domain superfamily||Serine/threonine-protein kinase, active site||-	0.978782	4.48782e-06
LNC_005620	XLOC_209941	--	Novel_lncRNA	ENST00000566269	ENSG00000102854	MSLN	Mesothelin||Stereocilin-related	0.978782	4.48782e-06
LNC_005620	XLOC_209941	--	Novel_lncRNA	ENST00000566261	ENSG00000103528	SYT17	C2 domain||-||Synaptotagmin||Synaptotagmin-17||C2 domain superfamily	0.978782	4.48782e-06
LNC_005620	XLOC_209941	--	Novel_lncRNA	ENST00000367908	ENSG00000117152	RGS4	RGS, subdomain 1/3||Regulator of G-protein signalling 4||RGS domain||RGS domain superfamily||Regulator of G-protein signalling 4, RGS domain	0.978782	4.48782e-06
LNC_005620	XLOC_209941	--	Novel_lncRNA	ENST00000560509	ENSG00000197299	BLM	Winged helix-like DNA-binding domain superfamily||Helicase, C-terminal||Bloom syndrome protein, BDHCT-box associated domain||Helicase superfamily 1/2, ATP-binding domain||BDHCT||DNA helicase, ATP-dependent, RecQ type||HRDC domain||Bloom syndrome protein, N-terminal domain||P-loop containing nucleoside triphosphate hydrolase||RQC domain||-||ATP-dependent DNA helicase RecQ, zinc-binding domain||Win…	0.978782	4.48782e-06
LNC_005620	XLOC_209941	--	Novel_lncRNA	ENST00000588934	ENSG00000178982	EIF3K	Translation initiation factor 3, subunit 12, N-terminal, eukaryotic||Winged helix-like DNA-binding domain superfamily||Eukaryotic translation initiation factor 3 subunit K||Proteasome component (PCI) domain||Armadillo-type fold||CSN8/PSMD8/EIF3K||Winged helix DNA-binding domain superfamily	0.978782	4.48782e-06
LNC_005620	XLOC_209941	--	Novel_lncRNA	ENST00000578352	ENSG00000105655	ISYNA1	Myo-inositol-1-phosphate synthase, GAPDH-like||Myo-inositol-1-phosphate synthase||-||NAD(P)-binding domain superfamily	0.978782	4.48782e-06
LNC_005620	XLOC_209941	--	Novel_lncRNA	ENST00000409301	ENSG00000105778	AVL9	AVL9/DENND6 domain||Tripartite DENN domain	-0.958416	4.6354e-05
LNC_005620	XLOC_209941	--	Novel_lncRNA	ENST00000381990	ENSG00000136235	GPNMB	Immunoglobulin-like fold||-||PKD domain superfamily||PKD/Chitinase domain||PKD domain||Domain of unknown function DUF1725	0.977429	5.56396e-06
LNC_005620	XLOC_209941	--	Novel_lncRNA	ENST00000359803	ENSG00000110492	MDK	Pleiotrophin/Midkine heparin-binding growth factor, conserved site||Pleiotrophin/Midkine disulphide-rich domain superfamily||Pleiotrophin/Midkine, N-terminal domain superfamily||Pleiotrophin/Midkine, C-terminal domain superfamily||Pleiotrophin/Midkine, C-terminal domain||Midkine heparin-binding growth factor||Pleiotrophin/Midkine, N-terminal domain||-	0.983818	1.74718e-06
LNC_005620	XLOC_209941	--	Novel_lncRNA	ENST00000397821	ENSG00000147010	SH3KBP1	SH3-like domain superfamily||SH3 domain-containing kinase-binding protein 1, second SH3 domain||SH3 domain||SH3 domain-containing kinase-binding protein 1, first SH3 domain||SH3 domain-containing kinase-binding protein 1, third SH3 domain	0.969815	1.52757e-05
LNC_005620	XLOC_209941	--	Novel_lncRNA	ENST00000462317	ENSG00000185499	MUC1	-||SEA domain superfamily||SEA domain	0.978782	4.48782e-06
LNC_005620	XLOC_209941	--	Novel_lncRNA	ENST00000648459	ENSG00000147099	HDAC8	Histone deacetylase family||Ureohydrolase domain superfamily||Histone deacetylase||-||Histone deacetylase domain superfamily||Histone deacetylase domain	0.971616	1.23381e-05
LNC_005620	XLOC_209941	--	Novel_lncRNA	ENST00000329331	ENSG00000183576	SETD3	Rubisco LSMT, substrate-binding domain superfamily||SET domain||-||Histone-lysine N-methyltransferase, SETD3||Rubisco LSMT, substrate-binding domain	0.979055	4.28968e-06
LNC_005620	XLOC_209941	--	Novel_lncRNA	ENST00000369483	ENSG00000143061	IGSF3	Immunoglobulin V-set domain||-||Immunoglobulin-like fold||Immunoglobulin subtype 2||Immunoglobulin subtype||Immunoglobulin-like domain||Immunoglobulin-like domain superfamily	0.969824	1.52604e-05
LNC_005620	XLOC_209941	--	Novel_lncRNA	ENST00000411696	ENSG00000115568	ZNF142	-||Zinc finger C2H2 superfamily||Zinc finger C2H2-type	0.95894	4.43661e-05
LNC_005620	XLOC_209941	--	Novel_lncRNA	ENST00000361066	ENSG00000134202	GSTM3	Glutathione S-transferase, C-terminal||Glutathione S-transferase, N-terminal||Glutathione S-transferase, C-terminal-like||Thioredoxin-like superfamily||Glutathione S-transferase, C-terminal domain superfamily||Glutathione S-transferase, Mu class	0.978782	4.48782e-06
LNC_005620	XLOC_209941	--	Novel_lncRNA	ENST00000346027	ENSG00000146872	TLK2	Serine/threonine-protein kinase TOUSLED-like 2||Protein kinase, ATP binding site||Protein kinase-like domain superfamily||Protein kinase domain||-||Serine/threonine-protein kinase, active site	0.978782	4.48782e-06
LNC_005620	XLOC_209941	--	Novel_lncRNA	ENST00000306271	ENSG00000188581	KRTAP1-1	Keratin-associated protein	0.959016	4.40822e-05
LNC_005620	XLOC_209941	--	Novel_lncRNA	ENST00000553158	ENSG00000173157	ADAMTS20	Peptidase M12B, ADAM/reprolysin||Thrombospondin type-1 (TSP1) repeat superfamily||Peptidase M12B, GON-ADAMTSs||ADAM-TS Spacer 1||Thrombospondin type-1 (TSP1) repeat||Metallopeptidase, catalytic domain superfamily||Peptidase M12B, propeptide	0.978782	4.48782e-06
LNC_005620	XLOC_209941	--	Novel_lncRNA	ENST00000510880	ENSG00000091490	SEL1L3	Concanavalin A-like lectin/glucanase domain superfamily||-||Tetratricopeptide-like helical domain superfamily||Sel1-like repeat	0.973006	1.03633e-05
LNC_005620	XLOC_209941	--	Novel_lncRNA	ENST00000381199	ENSG00000155545	MIER3	-||SANT/Myb domain||Homeobox-like domain superfamily||ELM2 domain||SANT domain||Mesoderm induction early response protein 3	0.978782	4.48782e-06
LNC_005620	XLOC_209941	--	Novel_lncRNA	ENST00000449288	ENSG00000100167	SEPT3	Septin-type guanine nucleotide-binding (G) domain||P-loop containing nucleoside triphosphate hydrolase||-||Septin||Septin 3	0.978782	4.48782e-06
LNC_005620	XLOC_209941	--	Novel_lncRNA	ENST00000623385	ENSG00000248167	TRIM39-RPP21	Butyrophylin-like, SPRY domain||SPRY-associated||B-box-type zinc finger||Concanavalin A-like lectin/glucanase domain superfamily||Zinc finger, RING-type, conserved site||RNAse P, Rpr2/Rpp21 subunit||Zinc finger, RING/FYVE/PHD-type||Zinc finger, RING-type||B30.2/SPRY domain	0.978782	4.48782e-06
LNC_005620	XLOC_209941	--	Novel_lncRNA	ENST00000528246	ENSG00000175806	MSRA	Peptide methionine sulphoxide reductase MsrA superfamily||Peptide methionine sulphoxide reductase MsrA	0.968446	1.78159e-05
LNC_005620	XLOC_209941	--	Novel_lncRNA	ENST00000551829	ENSG00000180881	CAPS2	-||EF-hand domain||EF-hand domain pair	0.978782	4.48782e-06
LNC_005620	XLOC_209941	--	Novel_lncRNA	ENST00000542361	ENSG00000162144	CYB561A3	Cytochrome b ascorbate-dependent protein 3||Cytochrome b561/ferric reductase transmembrane||-	0.978782	4.48782e-06
LNC_005620	XLOC_209941	--	Novel_lncRNA	ENST00000418609	ENSG00000154556	SORBS2	SH3-like domain superfamily||SoHo domain||Sorbin and SH3 domain-containing protein||SH3 domain||Zinc finger C2H2-type||-	0.979274	4.13583e-06
LNC_005620	XLOC_209941	--	Novel_lncRNA	ENST00000483139	ENSG00000105929	ATP6V0A4	ATPase, V0 complex, subunit 116kDa, eukaryotic||-||V-type ATPase, V0 complex, 116kDa subunit family	0.965599	2.40383e-05
LNC_005620	XLOC_209941	--	Novel_lncRNA	ENST00000615191	ENSG00000117713	ARID1A	SWI/SNF-like complex subunit BAF250/Osa||SWI/SNF-like complex subunit BAF250, C-terminal||ARID DNA-binding domain superfamily||Armadillo-type fold||ARID DNA-binding domain||-||Armadillo-like helical||SWI/SNF-like complex subunit BAF250a	0.962371	3.27992e-05
LNC_005620	XLOC_209941	--	Novel_lncRNA	ENST00000535092	ENSG00000111445	RFC5	P-loop containing nucleoside triphosphate hydrolase||DNA polymerase III, clamp loader complex, gamma/delta/delta subunit, C-terminal||Replication factor C, C-terminal||ATPase, AAA-type, core||AAA+ ATPase domain	0.978782	4.48782e-06
LNC_005620	XLOC_209941	--	Novel_lncRNA	ENST00000535545	ENSG00000162148	PPP1R32	Protein phosphatase 1 regulatory subunit 32	0.968638	1.74432e-05
LNC_005620	XLOC_209941	--	Novel_lncRNA	ENST00000427972	ENSG00000156697	UTP14A	Small-subunit processome, Utp14	0.967821	1.9072e-05
LNC_005620	XLOC_209941	--	Novel_lncRNA	ENST00000542432	ENSG00000004700	RECQL	ATP-dependent DNA helicase RecQ, zinc-binding domain||Helicase superfamily 1/2, ATP-binding domain||DNA helicase, ATP-dependent, RecQ type||Winged helix-like DNA-binding domain superfamily||-||Helicase, C-terminal||DEAD/DEAH box helicase domain||P-loop containing nucleoside triphosphate hydrolase	0.978782	4.48782e-06
LNC_005620	XLOC_209941	--	Novel_lncRNA	ENST00000352066	ENSG00000213024	NUP62	Nuclear pore glycoprotein p62, metazoa||Nucleoporin NSP1/NUP62||Nucleoporin, NSP1-like, C-terminal||-	0.95336	6.89187e-05
LNC_005620	XLOC_209941	--	Novel_lncRNA	ENST00000590333	ENSG00000160469	BRSK1	Ubiquitin-associated domain||Serine/threonine-protein kinase, active site||-||Serine/threonine-protein kinase pim-1/2/3||Protein kinase domain||Protein kinase-like domain superfamily||Protein kinase, ATP binding site	0.981481	2.79499e-06
LNC_005620	XLOC_209941	--	Novel_lncRNA	ENST00000366937	ENSG00000196482	ESRRG	Retinoic acid receptor||Zinc finger, nuclear hormone receptor-type||Nuclear hormone receptor-like domain superfamily||Oestrogen receptor/oestrogen-related receptor||-||Oestrogen-related receptor||Nuclear hormone receptor||Nuclear hormone receptor, ligand-binding domain||Zinc finger, NHR/GATA-type	0.97785	5.21134e-06
LNC_005620	XLOC_209941	--	Novel_lncRNA	ENST00000294401	ENSG00000007923	DNAJC11	DnaJ domain, conserved site||DnaJ-like protein C11, C-terminal||Chaperone J-domain superfamily||DnaJ domain	0.978782	4.48782e-06
LNC_005620	XLOC_209941	--	Novel_lncRNA	ENST00000569317	ENSG00000259784	AC093525.1	Metal-dependent hydrolase	0.978782	4.48782e-06
LNC_005620	XLOC_209941	--	Novel_lncRNA	ENST00000523036	ENSG00000136986	DERL1	Derlin	0.978782	4.48782e-06
LNC_005620	XLOC_209941	--	Novel_lncRNA	ENST00000636257	ENSG00000197694	SPTAN1	EF-hand domain pair||EF-hand, Ca insensitive||EF-hand domain||Spectrin/alpha-actinin||SH3-like domain superfamily||Spectrin repeat||Alpha Spectrin, SH3 domain||EF-Hand 1, calcium-binding site||SH3 domain||-	0.978782	4.48782e-06
LNC_005620	XLOC_209941	--	Novel_lncRNA	ENST00000472914	ENSG00000123552	USP45	Zinc finger, UBP-type||Zinc finger, RING/FYVE/PHD-type||-||Ubiquitin specific protease domain||Peptidase C19, ubiquitin carboxyl-terminal hydrolase||Ubiquitin specific protease, conserved site||Papain-like cysteine peptidase superfamily	0.978782	4.48782e-06
LNC_005620	XLOC_209941	--	Novel_lncRNA	ENST00000309534	ENSG00000163320	CGGBP1	CGG triplet repeat-binding protein 1	0.977731	5.30973e-06
LNC_005620	XLOC_209941	--	Novel_lncRNA	ENST00000538227	ENSG00000021300	PLEKHB1	PH-like domain superfamily||Pleckstrin homology domain||-	0.974267	8.77727e-06
LNC_005620	XLOC_209941	--	Novel_lncRNA	ENST00000435213	ENSG00000136895	GARNL3	Rap GTPase activating protein domain||Rap/Ran-GAP superfamily||-||Citron homology (CNH) domain	0.977615	5.40605e-06
LNC_005620	XLOC_209941	--	Novel_lncRNA	ENST00000452115	ENSG00000092470	WDR76	WD40/YVTN repeat-like-containing domain superfamily||Cmr1/WDR76||WD40 repeat||WD40-repeat-containing domain superfamily	0.978782	4.48782e-06
LNC_005620	XLOC_209941	--	Novel_lncRNA	ENST00000513105	ENSG00000002549	LAP3	Peptidase M17, leucine aminopeptidase/peptidase B||Peptidase M17, leucyl aminopeptidase, N-terminal||Peptidase M17, leucyl aminopeptidase, C-terminal||Peptidase M17, leucine aminopeptidase||-	0.978782	4.48782e-06
LNC_005620	XLOC_209941	--	Novel_lncRNA	ENST00000415954	ENSG00000135297	MTO1	FAD/NAD(P)-binding domain superfamily||GidA associated domain 3||tRNA uridine 5-carboxymethylaminomethyl modification enzyme MnmG-related||-||MnmG-related, conserved site||tRNA uridine 5-carboxymethylaminomethyl modification enzyme MnmG	0.961591	3.52133e-05
LNC_005620	XLOC_209941	--	Novel_lncRNA	ENST00000642288	ENSG00000162129	CLPB	-||AAA+ ATPase domain||Ankyrin repeat-containing domain superfamily||Clp ATPase, C-terminal||ClpA/B family||P-loop containing nucleoside triphosphate hydrolase||ATPase, AAA-type, core||Ankyrin repeat||Ankyrin repeat-containing domain	0.981287	2.8979e-06
LNC_005620	XLOC_209941	--	Novel_lncRNA	ENST00000525761	ENSG00000159063	ALG8	-||Glycosyl transferase, ALG6/ALG8	0.978782	4.48782e-06
LNC_005620	XLOC_209941	--	Novel_lncRNA	ENST00000420571	ENSG00000151136	BTBD11	-||Histone-fold||SKP1/BTB/POZ domain superfamily||BTB/POZ domain||Ankyrin repeat-containing domain||Ankyrin repeat-containing domain superfamily||Ankyrin repeat	0.978782	4.48782e-06
LNC_005620	XLOC_209941	--	Novel_lncRNA	ENST00000428829	ENSG00000149599	DUSP15	Tyrosine specific protein phosphatases domain||Dual specificity protein phosphatase domain||Dual specificity phosphatase||-||SMAD/FHA domain superfamily||Dual specificity phosphatase, catalytic domain||Protein-tyrosine phosphatase, active site||Protein-tyrosine phosphatase-like||Atypical dual specificity phosphatase	0.978782	4.48782e-06
LNC_005620	XLOC_209941	--	Novel_lncRNA	ENST00000615066	ENSG00000104497	SNX16	-||Phox homologous domain||SNX16, PX domain||PX domain superfamily	0.962209	3.32909e-05
LNC_005620	XLOC_209941	--	Novel_lncRNA	ENST00000397002	ENSG00000129535	NRL	Basic leucine zipper domain, Maf-type||Transcription factor Maf family||Neural retina-specific leucine zipper protein||Maf transcription factor, N-terminal||Transcription factor, Skn-1-like, DNA-binding domain superfamily||Basic-leucine zipper domain	0.956687	5.33658e-05
LNC_005620	XLOC_209941	--	Novel_lncRNA	ENST00000562901	ENSG00000074696	HACD3	Protein-tyrosine phosphatase-like, PTPLA||CS domain||HSP20-like chaperone	0.959023	4.40545e-05
LNC_005620	XLOC_209941	--	Novel_lncRNA	ENST00000625667	ENSG00000196549	MME	Peptidase M13, C-terminal domain||Peptidase M13||Neprilysin||-||Peptidase M13, N-terminal domain||Metallopeptidase, catalytic domain superfamily	0.969916	1.50979e-05
LNC_005620	XLOC_209941	--	Novel_lncRNA	ENST00000646898	ENSG00000027697	IFNGR1	Interferon gamma receptor alpha subunit||Fibronectin type III||-||Immunoglobulin-like fold||Interferon gamma receptor, poxvirus/mammal||Fibronectin type III superfamily	0.978554	4.65724e-06
LNC_005620	XLOC_209941	--	Novel_lncRNA	ENST00000326044	ENSG00000171469	ZNF561	-||Zinc finger C2H2 superfamily||Zinc finger C2H2-type||Krueppel-associated box||KRAB domain superfamily	0.978782	4.48782e-06
LNC_005620	XLOC_209941	--	Novel_lncRNA	ENST00000554809	ENSG00000187790	FANCM	Helicase, C-terminal||Restriction endonuclease type II-like||-||RuvA domain 2-like||Helicase/UvrB, N-terminal||Fanconi anemia group M protein, MHF binding domain||ERCC4 domain||Helicase superfamily 1/2, ATP-binding domain||P-loop containing nucleoside triphosphate hydrolase||DEAD/DEAH box helicase domain	0.972558	1.0974e-05
LNC_005620	XLOC_209941	--	Novel_lncRNA	ENST00000644879	ENSG00000106070	GRB10	PH-like domain superfamily||Grb10, SH2||Ras-associating (RA) domain||Ubiquitin-like domain superfamily||Pleckstrin homology domain||BPS (Between PH and SH2) domain||-||Growth factor receptor-bound protein 10||SH2 domain superfamily||SH2 domain	0.975213	7.70534e-06
LNC_005620	XLOC_209941	--	Novel_lncRNA	ENST00000435026	ENSG00000130638	ATXN10	Armadillo-type fold||Armadillo-like helical||Ataxin-10 domain	0.973315	9.95712e-06
LNC_005620	XLOC_209941	--	Novel_lncRNA	ENST00000368956	ENSG00000187908	DMBT1	SRCR-like domain superfamily||SRCR domain||Zona pellucida domain||Spermadhesin, CUB domain superfamily||Zona pellucida domain, conserved site||SRCR-like domain||CUB domain	0.978782	4.48782e-06
LNC_005620	XLOC_209941	--	Novel_lncRNA	ENST00000306006	ENSG00000196793	ZNF239	Zinc finger C2H2-type||Zinc finger C2H2 superfamily	0.965646	2.39267e-05
LNC_005620	XLOC_209941	--	Novel_lncRNA	ENST00000400246	ENSG00000100150	DEPDC5	Winged helix DNA-binding domain superfamily||Winged helix-like DNA-binding domain superfamily||-||Vacuolar membrane-associated protein Iml1||DEP domain	0.978782	4.48782e-06
LNC_005620	XLOC_209941	--	Novel_lncRNA	ENST00000557574	ENSG00000259066	AL110118.2	-||Zinc finger, UBR-type||Transmembrane protein 251	0.978782	4.48782e-06
LNC_005620	XLOC_209941	--	Novel_lncRNA	ENST00000394228	ENSG00000109390	NDUFC1	-||NADH-ubiquinone oxidoreductase 1 subunit C1	0.961777	3.46269e-05
LNC_005620	XLOC_209941	--	Novel_lncRNA	ENST00000597808	ENSG00000142230	SAE1	THIF-type NAD/FAD binding fold||Ubiquitin/SUMO-activating enzyme E1||-||Ubiquitin-activating enzyme	0.978782	4.48782e-06
LNC_005620	XLOC_209941	--	Novel_lncRNA	ENST00000381835	ENSG00000179583	CIITA	-||Leucine-rich repeat domain superfamily||P-loop containing nucleoside triphosphate hydrolase||NACHT nucleoside triphosphatase||Leucine-rich repeat||MHC class II transactivator	0.964855	2.58899e-05
LNC_005620	XLOC_209941	--	Novel_lncRNA	ENST00000588208	ENSG00000254901	BORCS8	BLOC-1-related complex subunit 8||-	0.978782	4.48782e-06
LNC_005620	XLOC_209941	--	Novel_lncRNA	ENST00000328767	ENSG00000125247	TMTC4	Tetratricopeptide repeat||Domain of unknown function DUF1736||-||Tetratricopeptide-like helical domain superfamily||Tetratricopeptide repeat-containing domain	0.978782	4.48782e-06
LNC_005620	XLOC_209941	--	Novel_lncRNA	ENST00000382580	ENSG00000183765	CHEK2	SMAD/FHA domain superfamily||Protein kinase domain||Serine-threonine/tyrosine-protein kinase, catalytic domain||Forkhead-associated (FHA) domain||Protein kinase-like domain superfamily||Serine/threonine-protein kinase, active site||-	0.979288	4.12635e-06
LNC_005620	XLOC_209941	--	Novel_lncRNA	ENST00000370392	ENSG00000185760	KCNQ5	Voltage-gated potassium channel||Potassium channel, voltage dependent, KCNQ, C-terminal||Potassium channel, voltage dependent, KCNQ||Ion transport domain	0.97562	7.27473e-06
LNC_005620	XLOC_209941	--	Novel_lncRNA	ENST00000646253	ENSG00000109265	KIAA1211	-||Uncharacterised protein KIAA1211-like||Domain of unknown function DUF4592	0.98913	4.36321e-07
LNC_005620	XLOC_209941	--	Novel_lncRNA	ENST00000543676	ENSG00000176715	ACSF3	AMP-binding enzyme, C-terminal domain||AMP-binding, conserved site||-||AMP-dependent synthetase/ligase	0.978782	4.48782e-06
LNC_005620	XLOC_209941	--	Novel_lncRNA	ENST00000543672	ENSG00000175203	DCTN2	Dynamitin||-	0.978782	4.48782e-06
LNC_005620	XLOC_209941	--	Novel_lncRNA	ENST00000495699	ENSG00000130713	EXOSC2	Nucleic acid-binding, OB-fold||K Homology domain, type 1 superfamily||Exosome complex component, N-terminal domain||Exosome complex RNA-binding protein 1/RRP40/RRP4||K Homology domain, type 1	0.966631	2.1631e-05
LNC_005620	XLOC_209941	--	Novel_lncRNA	ENST00000553731	ENSG00000151748	SAV1	Scaffold protein salvador||SARAH domain||WW domain||-||WW domain superfamily	0.978782	4.48782e-06
LNC_005620	XLOC_209941	--	Novel_lncRNA	ENST00000575172	ENSG00000132376	INPP5K	Endonuclease/exonuclease/phosphatase superfamily||Endonuclease/exonuclease/phosphatase||Inositol polyphosphate-related phosphatase||-	0.978782	4.48782e-06
LNC_005620	XLOC_209941	--	Novel_lncRNA	ENST00000468826	ENSG00000100473	COCH	LCCL domain superfamily||von Willebrand factor A-like domain superfamily||LCCL domain||-||Cochlin||von Willebrand factor, type A	0.964139	2.77646e-05
LNC_005620	XLOC_209941	--	Novel_lncRNA	ENST00000454992	ENSG00000163701	IL17RE	SEFIR domain||-||Interleukin-17 receptor C/E, N-terminal	0.978782	4.48782e-06
LNC_005620	XLOC_209941	--	Novel_lncRNA	ENST00000345306	ENSG00000152942	RAD17	-||P-loop containing nucleoside triphosphate hydrolase||Checkpoint protein Rad17/Rad24, fungi/metazoa||Checkpoint protein Rad17/Rad24	0.978782	4.48782e-06
LNC_005620	XLOC_209941	--	Novel_lncRNA	ENST00000448417	ENSG00000162729	IGSF8	Immunoglobulin V-set domain||Immunoglobulin-like fold||Immunoglobulin subtype||Immunoglobulin-like domain||Immunoglobulin-like domain superfamily	0.978782	4.48782e-06
LNC_005620	XLOC_209941	--	Novel_lncRNA	ENST00000405192	ENSG00000006468	ETV1	ETS translocation variant 1||Ets domain||PEA3-type ETS-domain transcription factor, N-terminal||Winged helix DNA-binding domain superfamily||-||Winged helix-like DNA-binding domain superfamily	0.974296	8.74273e-06
LNC_005620	XLOC_209941	--	Novel_lncRNA	ENST00000377740	ENSG00000171680	PLEKHG5	Dbl homology (DH) domain superfamily||PH-like domain superfamily||Ubiquitin-like domain superfamily||Pleckstrin homology domain||Dbl homology (DH) domain||-	0.978782	4.48782e-06
LNC_005620	XLOC_209941	--	Novel_lncRNA	ENST00000374000	ENSG00000025293	PHF20	PHD finger protein 20||Zinc finger C2H2-type||Zinc finger, PHD-type||-||Zinc finger, RING/FYVE/PHD-type||Domain of unknown function DUF3776||Tudor domain||Zinc finger, PHD-type, conserved site||Zinc finger, FYVE/PHD-type	0.979475	3.99798e-06
LNC_005620	XLOC_209941	--	Novel_lncRNA	ENST00000339444	ENSG00000170615	SLC26A5	SLC26A/SulP transporter domain||-||Prestin||STAS domain||STAS domain superfamily||Sulphate anion transporter, conserved site||SLC26A/SulP transporter	0.978782	4.48782e-06
LNC_005620	XLOC_209941	--	Novel_lncRNA	ENST00000380943	ENSG00000112851	ERBIN	PDZ domain||PDZ superfamily||Leucine-rich repeat domain superfamily||Leucine-rich repeat, typical subtype||Erbin||Leucine-rich repeat	0.978523	4.68136e-06
LNC_005620	XLOC_209941	--	Novel_lncRNA	ENST00000635822	ENSG00000196628	TCF4	Helix-loop-helix DNA-binding domain superfamily||Myc-type, basic helix-loop-helix (bHLH) domain||-	0.978703	4.54566e-06
LNC_005620	XLOC_209941	--	Novel_lncRNA	ENST00000443457	ENSG00000249459	ZNF286B	-||Zinc finger C2H2 superfamily||Zinc finger C2H2-type	0.978782	4.48782e-06
LNC_005620	XLOC_209941	--	Novel_lncRNA	ENST00000421755	ENSG00000221838	AP4M1	AP-2 complex subunit mu, C-terminal superfamily||Longin-like domain superfamily||AP complex, mu/sigma subunit||Clathrin adaptor, mu subunit, conserved site||Clathrin adaptor, mu subunit||-||Mu homology domain	0.969395	1.60252e-05
LNC_005620	XLOC_209941	--	Novel_lncRNA	ENST00000335486	ENSG00000111452	ADGRD1	Concanavalin A-like lectin/glucanase domain superfamily||Pentraxin-related||GPS motif||GPCR, family 2, secretin-like||-||GPCR, family 2, secretin-like, conserved site||GPCR, family 2-like	0.973615	9.57435e-06
LNC_005620	XLOC_209941	--	Novel_lncRNA	ENST00000561305	ENSG00000166734	CASC4	GOLM1/CASC4 family||-||Cancer susceptibility candidate 4	0.978782	4.48782e-06
LNC_005620	XLOC_209941	--	Novel_lncRNA	ENST00000564089	ENSG00000103522	IL21R	Fibronectin type III superfamily||Immunoglobulin-like fold||Fibronectin type III||Short hematopoietin receptor, family 1, conserved site	0.976064	6.82442e-06
LNC_005620	XLOC_209941	--	Novel_lncRNA	ENST00000391783	ENSG00000198538	ZNF28	-||Zinc finger C2H2-type||Zinc finger C2H2 superfamily||Krueppel-associated box||KRAB domain superfamily	0.982673	2.21682e-06
LNC_005620	XLOC_209941	--	Novel_lncRNA	ENST00000475729	ENSG00000173889	PHC3	Sterile alpha motif/pointed domain superfamily||Zinc finger, FCS-type||-||Sterile alpha motif domain||FCS-type zinc finger superfamily	0.969697	1.54829e-05
LNC_005620	XLOC_209941	--	Novel_lncRNA	ENST00000542206	ENSG00000175662	TOM1L2	Target of Myb1-like 2||Target of Myb protein 1||VHS domain||-||GAT domain superfamily||GAT domain||ENTH/VHS	0.978782	4.48782e-06
LNC_005620	XLOC_209941	--	Novel_lncRNA	ENST00000568841	ENSG00000092531	SNAP23	Target SNARE coiled-coil homology domain||SNAP-25||-	0.975298	7.61364e-06
LNC_005620	XLOC_209941	--	Novel_lncRNA	ENST00000379204	ENSG00000205209	SCGB2B2	Secretoglobin superfamily||Secretoglobin	0.978782	4.48782e-06
LNC_005620	XLOC_209941	--	Novel_lncRNA	ENST00000344087	ENSG00000214967	NPIPA7	Nuclear pore complex interacting protein||-	0.982037	2.51314e-06
LNC_005620	XLOC_209941	--	Novel_lncRNA	ENST00000588947	ENSG00000142453	CARM1	PH-like domain superfamily||Histone-arginine methyltransferase CARM1, N-terminal||Protein arginine N-methyltransferase||-||S-adenosyl-L-methionine-dependent methyltransferase	0.978782	4.48782e-06
LNC_005620	XLOC_209941	--	Novel_lncRNA	ENST00000621607	ENSG00000165806	CASP7	Peptidase C14, caspase non-catalytic subunit p10||Caspase-3/7||Peptidase C14, p20 domain||Peptidase family C14A, His active site||Peptidase C14A, caspase catalytic domain||Caspase-like domain superfamily||Peptidase family C14A, cysteine active site	0.970231	1.4557e-05
LNC_005620	XLOC_209941	--	Novel_lncRNA	ENST00000376462	ENSG00000120549	KIAA1217	Sickle tail protein||Actin interacting protein 3-like, C-terminal	0.978782	4.48782e-06
LNC_005620	XLOC_209941	--	Novel_lncRNA	ENST00000412613	ENSG00000196074	SYCP2	Synaptonemal complex protein 2||Synaptonemal complex protein 1/2	0.970198	1.46135e-05
LNC_005620	XLOC_209941	--	Novel_lncRNA	ENST00000448733	ENSG00000076554	TPD52	Tumour protein D52||-	0.982152	2.45773e-06
LNC_005620	XLOC_209941	--	Novel_lncRNA	ENST00000341290	ENSG00000187642	PERM1	-	0.97826	4.88342e-06
LNC_005620	XLOC_209941	--	Novel_lncRNA	ENST00000376162	ENSG00000198542	ITGBL1	Integrin beta subunit||EGF-like domain, extracellular||Integrin beta-like protein 1||EGF-like domain	0.97648	6.42104e-06
LNC_005620	XLOC_209941	--	Novel_lncRNA	ENST00000475056	ENSG00000132676	DAP3	-||P-loop containing nucleoside triphosphate hydrolase||Ribosomal protein S29, mitochondrial||Ribosomal protein S23/S29, mitochondrial	0.978782	4.48782e-06
LNC_005620	XLOC_209941	--	Novel_lncRNA	ENST00000280285	ENSG00000150712	MTMR12	Protein-tyrosine phosphatase-like||-||Myotubularin-related 12-like C-terminal domain||Myotubularin-like phosphatase domain||Myotubularin family||Myotubularin-related protein 12	0.964795	2.60429e-05
LNC_005620	XLOC_209941	--	Novel_lncRNA	ENST00000344936	ENSG00000165322	ARHGAP12	ARHGAP12, SH3 domain||WW domain||Rho GTPase-activating protein domain||PH-like domain superfamily||SH3 domain||SH3-like domain superfamily||Pleckstrin homology domain||Rho GTPase activation protein||WW domain superfamily	0.977474	5.52602e-06
LNC_005620	XLOC_209941	--	Novel_lncRNA	ENST00000401533	ENSG00000157833	GAREM2	CABIT domain||Sterile alpha motif/pointed domain superfamily	-0.95101	8.1665e-05
LNC_005620	XLOC_209941	--	Novel_lncRNA	ENST00000645451	ENSG00000104313	EYA1	EYA domain||Eyes absent family||Eyes absent homologue 1||EYA domain superfamily||-	0.978782	4.48782e-06
LNC_005620	XLOC_209941	--	Novel_lncRNA	ENST00000442961	ENSG00000127989	MTERF1	MTERF superfamily, mitochondrial/chloroplastic||-||Transcription termination factor, mitochondrial/chloroplastic	0.981225	2.93139e-06
LNC_005620	XLOC_209941	--	Novel_lncRNA	ENST00000567078	ENSG00000260342	AC138811.2	Ribosomal protein S8||Ribosomal protein S8 superfamily	0.960742	3.79837e-05
LNC_005620	XLOC_209941	--	Novel_lncRNA	ENST00000593771	ENSG00000077348	EXOSC5	Exoribonuclease, phosphorolytic domain 2||Exoribonuclease, phosphorolytic domain 1||Ribosomal protein S5 domain 2-type fold||PNPase/RNase PH domain superfamily||Exoribonuclease, PH domain 2 superfamily	0.957837	4.8624e-05
LNC_005620	XLOC_209941	--	Novel_lncRNA	ENST00000534371	ENSG00000149809	TM7SF2	Sterol reductase, conserved site||Ergosterol biosynthesis ERG4/ERG24||-	0.950316	8.57268e-05
LNC_005620	XLOC_209941	--	Novel_lncRNA	ENST00000437932	ENSG00000163110	PDLIM5	Zinc finger, LIM-type||PDZ superfamily||PDZ domain||Domain of unknown function DUF4749||-	0.97877	4.49616e-06
LNC_005620	XLOC_209941	--	Novel_lncRNA	ENST00000506855	ENSG00000159199	ATP5MC1	F/V-ATP synthase subunit C superfamily||ATP synthase, F0 complex, subunit C||ATP synthase, F0 complex, subunit C, DCCD-binding site||V-ATPase proteolipid subunit C-like domain||F1F0 ATP synthase subunit C superfamily	0.978782	4.48782e-06
LNC_005620	XLOC_209941	--	Novel_lncRNA	ENST00000445045	ENSG00000099899	TRMT2A	S-adenosyl-L-methionine-dependent methyltransferase||Nucleotide-binding alpha-beta plait domain superfamily||Methyltransferase domain||RNA-binding domain superfamily||TRMT2A, RNA recognition motif||RNA recognition motif domain||(Uracil-5)-methyltransferase family	0.978782	4.48782e-06
LNC_005620	XLOC_209941	--	Novel_lncRNA	ENST00000357440	ENSG00000174669	SLC29A2	MFS transporter superfamily||Equilibrative nucleoside transporter||Equilibrative nucleoside transporter 2||Nucleoside transporter ENT1/ENT2||-	0.990452	2.77473e-07
LNC_005620	XLOC_209941	--	Novel_lncRNA	ENST00000449524	ENSG00000176393	RNPEP	Aminopeptidase, leukotriene A4 hydrolase-like||Armadillo-type fold||Peptidase M1, leukotriene A4 hydrolase/aminopeptidase C-terminal||Peptidase M1, membrane alanine aminopeptidase, N-terminal||Peptidase M1 LTA-4 hydrolase/aminopeptidase, C-terminal domain superfamily||Peptidase M4/M1, CTD superfamily||-||Peptidase M1, alanine aminopeptidase/leukotriene A4 hydrolase||Peptidase M1, aminopeptidase B	0.978782	4.48782e-06
LNC_005620	XLOC_209941	--	Novel_lncRNA	ENST00000440598	ENSG00000197008	ZNF138	Zinc finger C2H2-type||Zinc finger C2H2 superfamily||Krueppel-associated box||KRAB domain superfamily	0.956414	5.45372e-05
LNC_005620	XLOC_209941	--	Novel_lncRNA	ENST00000642679	ENSG00000049089	COL9A2	-||Collagen triple helix repeat	0.955836	5.7078e-05
LNC_005620	XLOC_209941	--	Novel_lncRNA	ENST00000440783	ENSG00000166123	GPT2	Pyridoxal phosphate-dependent transferase, major domain||Pyridoxal phosphate-dependent transferase||Pyridoxal phosphate-dependent transferase domain 1||Aminotransferase, class I/classII	0.971623	1.23281e-05
