# Supplementary material for: Novel Long Noncoding RNA 005620 Induces Epirubicin Resistance in Triple-Negative Breast Cancer by Regulating ITGB1 Expression
Source: Front Oncol. 2021 Mar 4;11:592215. doi: 10.3389/fonc.2021.592215 (PMC7970185; doi:10.3389/fonc.2021.592215)
Supplement: Supplementary file 1 [file DataSheet_1.zip › Data Sheet 1/Supplementary Table 6 Differentially expressed proteins.xlsx]

## Sheet: Epi-R vs Native cells
N	Accession	Name	Diff_state	Epi-R:Nat	PVal Epi-R:Nat	GO_function(Biological_Process)	GO_function(Cellular_Component)	GO_function(Molecular_Function)	COG_function	Kegg_function	GO_enrichment(Biological_Process)	GO_enrichment(Cellular_Component)	GO_enrichment(Molecular_Function)	Kegg_enrichment
2204	sp|Q14126|DSG2_HUMAN	Desmoglein-2 OS=Homo sapiens OX=9606 GN=DSG2 PE=1 SV=2	up	1.85757	0.0487042	developmental process;multicellular organismal process;reproductive process;reproduction;cellular component organization or biogenesis;multi-organism process;biological adhesion;death;cellular process;response to stimulus	extracellular region;cell;organelle;extracellular region part;cell part	binding		Arrhythmogenic right ventricular cardiomyopathy (ARVC)	GO:0051704,multi-organism process;GO:0022610,biological adhesion;GO:0009725,response to hormone stimulus;GO:0016265,death;GO:0000003,reproduction;GO:0022411,cellular component disassembly;GO:0006915,apoptosis;GO:0022414,reproductive process;GO:0008219,cell death;GO:0016043,cellular component organization;GO:0010033,response to organic substance;GO:0032570,response to progesterone stimulus;GO:0048…	GO:0031224,intrinsic to membrane;GO:0016327,apicolateral plasma membrane;GO:0005623,cell;GO:0009986,cell surface;GO:0044464,cell part;GO:0014704,intercalated disc;GO:0070161,anchoring junction;GO:0043296,apical junction complex;GO:0031988,membrane-bounded vesicle;GO:0016328,lateral plasma membrane;GO:0044425,membrane part;GO:0016020,membrane;GO:0043226,organelle;GO:0005911,cell-cell junction;GO:0…	GO:0005515,protein binding;GO:0043169,cation binding;GO:0005488,binding;GO:0005509,calcium ion binding;GO:0043167,ion binding;GO:0046872,metal ion binding	ko05412,Arrhythmogenic right ventricular cardiomyopathy (ARVC)
984	sp|P18669|PGAM1_HUMAN	Phosphoglycerate mutase 1 OS=Homo sapiens OX=9606 GN=PGAM1 PE=1 SV=2	up	2.07828	0.0482029	regulation of biological process;cellular process;metabolic process;biological regulation	cell part;extracellular region part;organelle;cell;extracellular region	catalytic activity;binding	Carbohydrate transport and metabolism ;	Metabolic pathways;Glycolysis / Gluconeogenesis;Microbial metabolism in diverse environments	GO:0050789,regulation of biological process;GO:0044238,primary metabolic process;GO:0006090,pyruvate metabolic process;GO:0009894,regulation of catabolic process;GO:0008152,metabolic process;GO:0046165,alcohol biosynthetic process;GO:0043471,regulation of cellular carbohydrate catabolic process;GO:0019318,hexose metabolic process;GO:0006796,phosphate metabolic process;GO:0009987,cellular process;…	GO:0044464,cell part;GO:0005623,cell;GO:0005622,intracellular;GO:0044424,intracellular part;GO:0031982,vesicle;GO:0005829,cytosol;GO:0016020,membrane;GO:0043226,organelle;GO:0031988,membrane-bounded vesicle;GO:0043227,membrane-bounded organelle;GO:0005737,cytoplasm;GO:0043230,extracellular organelle;GO:0044421,extracellular region part;GO:0005576,extracellular region;GO:0065010,extracellular memb…	GO:0019900,kinase binding;GO:0016787,hydrolase activity;GO:0019899,enzyme binding;GO:0003824,catalytic activity;GO:0042578,phosphoric ester hydrolase activity;GO:0005515,protein binding;GO:0005488,binding;GO:0016853,isomerase activity;GO:0019901,protein kinase binding;GO:0016788,hydrolase activity, acting on ester bonds	ko00010,Glycolysis / Gluconeogenesis;ko01120,Microbial metabolism in diverse environments;ko01100,Metabolic pathways
2603	sp|Q66K14|TBC9B_HUMAN	TBC1 domain family member 9B OS=Homo sapiens OX=9606 GN=TBC1D9B PE=1 SV=3	up	1.63013	0.0469252	regulation of biological process;metabolic process;cellular process;biological regulation	cell part;cell	enzyme regulator activity;binding	General function prediction only ;		GO:0043085,positive regulation of catalytic activity;GO:0051345,positive regulation of hydrolase activity;GO:0065009,regulation of molecular function;GO:0043547,positive regulation of GTPase activity;GO:0043087,regulation of GTPase activity;GO:0065007,biological regulation;GO:0050790,regulation of catalytic activity;GO:0044093,positive regulation of molecular function;GO:0051336,regulation of hyd…	GO:0044425,membrane part;GO:0016020,membrane;GO:0031224,intrinsic to membrane;GO:0044464,cell part;GO:0016021,integral to membrane;GO:0005623,cell	GO:0005488,binding;GO:0005515,protein binding;GO:0008047,enzyme activator activity;GO:0043167,ion binding;GO:0030695,GTPase regulator activity;GO:0043169,cation binding;GO:0030234,enzyme regulator activity;GO:0046872,metal ion binding;GO:0060589,nucleoside-triphosphatase regulator activity;GO:0005096,GTPase activator activity;GO:0005509,calcium ion binding
1821	sp|P67870|CSK2B_HUMAN	Casein kinase II subunit beta OS=Homo sapiens OX=9606 GN=CSNK2B PE=1 SV=1	up	1.58141	0.0462368	response to stimulus;cell proliferation;signaling;negative regulation of biological process;multicellular organismal process;locomotion;multi-organism process;viral reproduction;cellular component organization or biogenesis;localization;positive regulation of biological process;biological regulation;cellular process;developmental process;reproduction;metabolic process;regulation of biological pro…	cell part;organelle;extracellular region part;organelle part;cell;extracellular region;macromolecular complex	enzyme regulator activity;binding;catalytic activity	Signal transduction mechanisms ; Cell cycle control, cell division, chromosome partitioning ; Transcription ;	Adherens junction;Wnt signaling pathway;Tight junction	GO:0048858,cell projection morphogenesis;GO:0022415,viral reproductive process;GO:0043933,macromolecular complex subunit organization;GO:0048523,negative regulation of cellular process;GO:0045937,positive regulation of phosphate metabolic process;GO:0030182,neuron differentiation;GO:0080090,regulation of primary metabolic process;GO:0000003,reproduction;GO:0048856,anatomical structure development…	GO:0031988,membrane-bounded vesicle;GO:0016020,membrane;GO:0043234,protein complex;GO:0043226,organelle;GO:0005829,cytosol;GO:0044446,intracellular organelle part;GO:0005886,plasma membrane;GO:0031982,vesicle;GO:0032991,macromolecular complex;GO:0005634,nucleus;GO:0043231,intracellular membrane-bounded organelle;GO:0044424,intracellular part;GO:0005622,intracellular;GO:0005623,cell;GO:0043229,int…	GO:0005102,receptor binding;GO:0030234,enzyme regulator activity;GO:0003824,catalytic activity;GO:0046872,metal ion binding;GO:0019887,protein kinase regulator activity;GO:0004674,protein serine/threonine kinase activity;GO:0008134,transcription factor binding;GO:0016301,kinase activity;GO:0016772,transferase activity, transferring phosphorus-containing groups;GO:0003682,chromatin binding;GO:0043…	ko04310,Wnt signaling pathway;ko04520,Adherens junction;ko04530,Tight junction
1517	sp|P50995|ANX11_HUMAN	Annexin A11 OS=Homo sapiens OX=9606 GN=ANXA11 PE=1 SV=1	up	2.54077	0.0460696	response to stimulus;establishment of localization;cellular component organization or biogenesis;cellular process;localization	extracellular region;membrane-enclosed lumen;organelle part;cell;extracellular region part;organelle;cell part	binding			GO:0051179,localization;GO:0042221,response to chemical stimulus;GO:0009987,cellular process;GO:0016192,vesicle-mediated transport;GO:0006909,phagocytosis;GO:0010038,response to metal ion;GO:0050896,response to stimulus;GO:0010035,response to inorganic substance;GO:0006810,transport;GO:0051234,establishment of localization;GO:0016044,membrane organization;GO:0010324,membrane invagination;GO:00515…	GO:0031410,cytoplasmic vesicle;GO:0015630,microtubule cytoskeleton;GO:0031975,envelope;GO:0005737,cytoplasm;GO:0044428,nuclear part;GO:0048770,pigment granule;GO:0043227,membrane-bounded organelle;GO:0000323,lytic vacuole;GO:0044421,extracellular region part;GO:0070013,intracellular organelle lumen;GO:0044422,organelle part;GO:0030141,secretory granule;GO:0044444,cytoplasmic part;GO:0043233,organ…	GO:0043167,ion binding;GO:0005515,protein binding;GO:0005544,calcium-dependent phospholipid binding;GO:0005488,binding;GO:0008289,lipid binding;GO:0005509,calcium ion binding;GO:0005543,phospholipid binding;GO:0046872,metal ion binding;GO:0043169,cation binding;GO:0048306,calcium-dependent protein binding
4514	sp|Q9ULX6|AKP8L_HUMAN	A-kinase anchor protein 8-like OS=Homo sapiens OX=9606 GN=AKAP8L PE=1 SV=4	up	1.65963	0.0443244		organelle part;cell;membrane-enclosed lumen;cell part;organelle	binding				GO:0043226,organelle;GO:0044446,intracellular organelle part;GO:0034399,nuclear periphery;GO:0005634,nucleus;GO:0005654,nucleoplasm;GO:0043231,intracellular membrane-bounded organelle;GO:0044424,intracellular part;GO:0031974,membrane-enclosed lumen;GO:0005622,intracellular;GO:0005623,cell;GO:0043229,intracellular organelle;GO:0044464,cell part;GO:0031981,nuclear lumen;GO:0043233,organelle lumen;G…	GO:0005488,binding;GO:0005515,protein binding;GO:0019899,enzyme binding
3120	sp|Q8TDN6|BRX1_HUMAN	Ribosome biogenesis protein BRX1 homolog OS=Homo sapiens OX=9606 GN=BRIX1 PE=1 SV=2	down	0.55323	0.0434966	cellular component organization or biogenesis;cellular process	organelle;cell part;cell;organelle part;membrane-enclosed lumen		Translation, ribosomal structure and biogenesis ;		GO:0042255,ribosome assembly;GO:0009987,cellular process;GO:0042254,ribosome biogenesis;GO:0065003,macromolecular complex assembly;GO:0010926,anatomical structure formation;GO:0034622,cellular macromolecular complex assembly;GO:0034621,cellular macromolecular complex subunit organization;GO:0000027,ribosomal large subunit assembly;GO:0022607,cellular component assembly;GO:0022618,ribonucleoprotei…	GO:0005730,nucleolus;GO:0043227,membrane-bounded organelle;GO:0044428,nuclear part;GO:0043228,non-membrane-bounded organelle;GO:0070013,intracellular organelle lumen;GO:0044422,organelle part;GO:0031981,nuclear lumen;GO:0043233,organelle lumen;GO:0044464,cell part;GO:0043229,intracellular organelle;GO:0005623,cell;GO:0005622,intracellular;GO:0043231,intracellular membrane-bounded organelle;GO:004…
1010	sp|P20290|BTF3_HUMAN	Transcription factor BTF3 OS=Homo sapiens OX=9606 GN=BTF3 PE=1 SV=1	down	0.611213	0.043334	multicellular organismal process;developmental process;regulation of biological process;metabolic process;biological regulation;localization;establishment of localization;cellular process	cell part;organelle;cell	binding			GO:0006807,nitrogen compound metabolic process;GO:0010468,regulation of gene expression;GO:0006350,transcription;GO:0051252,regulation of RNA metabolic process;GO:0006810,transport;GO:0031326,regulation of cellular biosynthetic process;GO:0010467,gene expression;GO:0033036,macromolecule localization;GO:0019219,regulation of nucleobase, nucleoside, nucleotide and nucleic acid metabolic process;GO:…	GO:0005634,nucleus;GO:0043226,organelle;GO:0005622,intracellular;GO:0005737,cytoplasm;GO:0043227,membrane-bounded organelle;GO:0044464,cell part;GO:0043229,intracellular organelle;GO:0005623,cell;GO:0044424,intracellular part;GO:0043231,intracellular membrane-bounded organelle	GO:0005488,binding;GO:0005515,protein binding
2776	sp|Q7RTV0|PHF5A_HUMAN	PHD finger-like domain-containing protein 5A OS=Homo sapiens OX=9606 GN=PHF5A PE=1 SV=1	up	1.50834	0.0429825	regulation of biological process;cellular process;metabolic process;biological regulation;positive regulation of biological process	cell part;organelle;cell;organelle part;membrane-enclosed lumen;macromolecular complex	binding;nucleic acid binding transcription factor activity		Spliceosome	GO:0019222,regulation of metabolic process;GO:0009893,positive regulation of metabolic process;GO:0016071,mRNA metabolic process;GO:0016070,RNA metabolic process;GO:0045941,positive regulation of transcription;GO:0010628,positive regulation of gene expression;GO:0045935,positive regulation of nucleobase, nucleoside, nucleotide and nucleic acid metabolic process;GO:0065007,biological regulation;GO…	GO:0044422,organelle part;GO:0070013,intracellular organelle lumen;GO:0043227,membrane-bounded organelle;GO:0044428,nuclear part;GO:0016363,nuclear matrix;GO:0043233,organelle lumen;GO:0031981,nuclear lumen;GO:0016604,nuclear body;GO:0016607,nuclear speck;GO:0044424,intracellular part;GO:0043231,intracellular membrane-bounded organelle;GO:0031974,membrane-enclosed lumen;GO:0005654,nucleoplasm;GO:…	GO:0003676,nucleic acid binding;GO:0003700,transcription factor activity;GO:0003677,DNA binding;GO:0005488,binding;GO:0030528,transcription regulator activity	ko03040,Spliceosome
123	sp|O14786|NRP1_HUMAN	Neuropilin-1 OS=Homo sapiens OX=9606 GN=NRP1 PE=1 SV=3	up	2.16352	0.0423061	growth;response to stimulus;cell proliferation;signaling;negative regulation of biological process;death;multicellular organismal process;locomotion;cellular component organization or biogenesis;localization;positive regulation of biological process;biological regulation;establishment of localization;cellular process;developmental process;metabolic process;regulation of biological process	extracellular region;macromolecular complex;extracellular region part;organelle;cell part;organelle part;cell	binding;catalytic activity;molecular transducer activity		Axon guidance	GO:0002042,cell migration during sprouting angiogenesis;GO:0010941,regulation of cell death;GO:0050896,response to stimulus;GO:0048666,neuron development;GO:0048518,positive regulation of biological process;GO:0006928,cell motion;GO:0031323,regulation of cellular metabolic process;GO:0006950,response to stress;GO:0043067,regulation of programmed cell death;GO:0060429,epithelium development;GO:001…	GO:0005886,plasma membrane;GO:0043235,receptor complex;GO:0005912,adherens junction;GO:0043025,cell soma;GO:0005622,intracellular;GO:0070161,anchoring junction;GO:0044464,cell part;GO:0005623,cell;GO:0009986,cell surface;GO:0044444,cytoplasmic part;GO:0042995,cell projection;GO:0030424,axon;GO:0005924,cell-substrate adherens junction;GO:0045111,intermediate filament cytoskeleton;GO:0005769,early …	GO:0005515,protein binding;GO:0004672,protein kinase activity;GO:0005539,glycosaminoglycan binding;GO:0016773,phosphotransferase activity, alcohol group as acceptor;GO:0043167,ion binding;GO:0016772,transferase activity, transferring phosphorus-containing groups;GO:0060089,molecular transducer activity;GO:0016301,kinase activity;GO:0008201,heparin binding;GO:0046872,metal ion binding;GO:0003824,c…	ko04360,Axon guidance
1472	sp|P49755|TMEDA_HUMAN	Transmembrane emp24 domain-containing protein 10 OS=Homo sapiens OX=9606 GN=TMED10 PE=1 SV=2	up	1.56002	0.0422423	cellular component organization or biogenesis;metabolic process;multicellular organismal process;developmental process;response to stimulus;establishment of localization;cellular process;localization	cell;organelle part;extracellular region part;organelle;cell part;macromolecular complex;extracellular region	binding		RNA transport	GO:0006900,membrane budding;GO:0048194,Golgi vesicle budding;GO:0034613,cellular protein localization;GO:0044085,cellular component biogenesis;GO:0048207,vesicle targeting, rough ER to cis-Golgi;GO:0033036,macromolecule localization;GO:0006486,protein amino acid glycosylation;GO:0043687,post-translational protein modification;GO:0005975,carbohydrate metabolic process;GO:0048200,Golgi transport ve…	GO:0031090,organelle membrane;GO:0043231,intracellular membrane-bounded organelle;GO:0044424,intracellular part;GO:0031224,intrinsic to membrane;GO:0030133,transport vesicle;GO:0043229,intracellular organelle;GO:0044432,endoplasmic reticulum part;GO:0005783,endoplasmic reticulum;GO:0030658,transport vesicle membrane;GO:0005794,Golgi apparatus;GO:0044431,Golgi apparatus part;GO:0030140,trans-Golgi…	GO:0032403,protein complex binding;GO:0005488,binding;GO:0005515,protein binding	ko03013,RNA transport
2494	sp|Q53EL6|PDCD4_HUMAN	Programmed cell death protein 4 OS=Homo sapiens OX=9606 GN=PDCD4 PE=1 SV=2	up	2.51839	0.0411947	positive regulation of biological process;biological regulation;signaling;cellular process;negative regulation of biological process;death;response to stimulus;developmental process;metabolic process;regulation of biological process	organelle;cell part;organelle part;membrane-enclosed lumen;cell	binding		RNA transport;Viral myocarditis	GO:0019219,regulation of nucleobase, nucleoside, nucleotide and nucleic acid metabolic process;GO:0045786,negative regulation of cell cycle;GO:0048523,negative regulation of cellular process;GO:0080090,regulation of primary metabolic process;GO:0031326,regulation of cellular biosynthetic process;GO:0043407,negative regulation of MAP kinase activity;GO:0033673,negative regulation of kinase activit…	GO:0005829,cytosol;GO:0043226,organelle;GO:0005634,nucleus;GO:0044446,intracellular organelle part;GO:0043231,intracellular membrane-bounded organelle;GO:0044424,intracellular part;GO:0031974,membrane-enclosed lumen;GO:0005654,nucleoplasm;GO:0044464,cell part;GO:0043229,intracellular organelle;GO:0005623,cell;GO:0005622,intracellular;GO:0044444,cytoplasmic part;GO:0043233,organelle lumen;GO:00319…	GO:0003676,nucleic acid binding;GO:0005488,binding;GO:0005515,protein binding;GO:0003723,RNA binding	ko03013,RNA transport;ko05416,Viral myocarditis
926	sp|P15735|PHKG2_HUMAN	"Phosphorylase b kinase gamma catalytic chain, liver/testis isoform OS=Homo sapiens OX=9606 GN=PHKG2 PE=1 SV=1"	down	0.655997	0.0409311	biological regulation;positive regulation of biological process;regulation of biological process;metabolic process;cellular process	cell part;cell;macromolecular complex	catalytic activity;binding	General function prediction only ; Signal transduction mechanisms ; Transcription ; Replication, recombination and repair ;	Calcium signaling pathway;Insulin signaling pathway	GO:0010604,positive regulation of macromolecule metabolic process;GO:0050794,regulation of cellular process;GO:0034960,cellular biopolymer metabolic process;GO:0016310,phosphorylation;GO:0048518,positive regulation of biological process;GO:0048522,positive regulation of cellular process;GO:0006112,energy reserve metabolic process;GO:0043467,regulation of generation of precursor metabolites and en…	GO:0044424,intracellular part;GO:0005623,cell;GO:0044464,cell part;GO:0005737,cytoplasm;GO:0005622,intracellular;GO:0005829,cytosol;GO:0044444,cytoplasmic part;GO:0043234,protein complex;GO:0032991,macromolecular complex	GO:0000166,nucleotide binding;GO:0016301,kinase activity;GO:0016772,transferase activity, transferring phosphorus-containing groups;GO:0032559,adenyl ribonucleotide binding;GO:0005516,calmodulin binding;GO:0004674,protein serine/threonine kinase activity;GO:0003824,catalytic activity;GO:0005524,ATP binding;GO:0016773,phosphotransferase activity, alcohol group as acceptor;GO:0004672,protein kinase…	ko04020,Calcium signaling pathway;ko04910,Insulin signaling pathway
1411	sp|P47914|RL29_HUMAN	60S ribosomal protein L29 OS=Homo sapiens OX=9606 GN=RPL29 PE=1 SV=2	down	0.443862	0.0396203	multi-organism process;viral reproduction;cellular component organization or biogenesis;reproduction;metabolic process;reproductive process;multicellular organismal process;developmental process;establishment of localization;cellular process;localization	organelle part;cell;cell part;organelle;macromolecular complex	binding;structural molecule activity		Ribosome	GO:0006082,organic acid metabolic process;GO:0019058,viral infectious cycle;GO:0006350,transcription;GO:0006807,nitrogen compound metabolic process;GO:0009057,macromolecule catabolic process;GO:0009299,mRNA transcription;GO:0006790,sulfur metabolic process;GO:0006810,transport;GO:0051649,establishment of localization in cell;GO:0006414,translational elongation;GO:0007566,embryo implantation;GO:00…	GO:0005737,cytoplasm;GO:0044422,organelle part;GO:0033279,ribosomal subunit;GO:0022625,cytosolic large ribosomal subunit;GO:0043228,non-membrane-bounded organelle;GO:0044444,cytoplasmic part;GO:0015934,large ribosomal subunit;GO:0005622,intracellular;GO:0005623,cell;GO:0005840,ribosome;GO:0043229,intracellular organelle;GO:0022626,cytosolic ribosome;GO:0044464,cell part;GO:0044424,intracellular p…	GO:0005198,structural molecule activity;GO:0003735,structural constituent of ribosome;GO:0008201,heparin binding;GO:0001871,pattern binding;GO:0030247,polysaccharide binding;GO:0005488,binding;GO:0030246,carbohydrate binding;GO:0005539,glycosaminoglycan binding	ko03010,Ribosome
1920	sp|Q01581|HMCS1_HUMAN	"Hydroxymethylglutaryl-CoA synthase, cytoplasmic OS=Homo sapiens OX=9606 GN=HMGCS1 PE=1 SV=2"	down	0.635343	0.0395617	response to stimulus;reproduction;metabolic process;cellular process;reproductive process;multicellular organismal process;developmental process	organelle part;membrane-enclosed lumen;cell;cell part;organelle	binding;catalytic activity	Lipid transport and metabolism ;	Terpenoid backbone biosynthesis;Metabolic pathways;Butanoate metabolism;Valine, leucine and isoleucine degradation;PPAR signaling pathway;Synthesis and degradation of ketone bodies	GO:0006629,lipid metabolic process;GO:0009719,response to endogenous stimulus;GO:0014074,response to purine;GO:0009314,response to radiation;GO:0031667,response to nutrient levels;GO:0006066,alcohol metabolic process;GO:0008406,gonad development;GO:0009058,biosynthetic process;GO:0044249,cellular biosynthetic process;GO:0042493,response to drug;GO:0050896,response to stimulus;GO:0032502,developme…	GO:0044446,intracellular organelle part;GO:0005886,plasma membrane;GO:0005634,nucleus;GO:0016020,membrane;GO:0043226,organelle;GO:0005829,cytosol;GO:0005622,intracellular;GO:0005623,cell;GO:0043229,intracellular organelle;GO:0044464,cell part;GO:0005654,nucleoplasm;GO:0044424,intracellular part;GO:0043231,intracellular membrane-bounded organelle;GO:0031974,membrane-enclosed lumen;GO:0031981,nucle…	GO:0016740,transferase activity;GO:0003824,catalytic activity;GO:0046912,transferase activity, transferring acyl groups, acyl groups converted into alkyl on transfer;GO:0042803,protein homodimerization activity;GO:0016746,transferase activity, transferring acyl groups;GO:0046983,protein dimerization activity;GO:0042802,identical protein binding;GO:0016853,isomerase activity;GO:0008144,drug bindin…	ko00280,Valine, leucine and isoleucine degradation;ko01100,Metabolic pathways;ko00072,Synthesis and degradation of ketone bodies;ko00900,Terpenoid backbone biosynthesis;ko00650,Butanoate metabolism;ko03320,PPAR signaling pathway
1050	sp|P22626|ROA2_HUMAN	Heterogeneous nuclear ribonucleoproteins A2/B1 OS=Homo sapiens OX=9606 GN=HNRNPA2B1 PE=1 SV=2	up	1.93855	0.0395362	regulation of biological process;cellular component organization or biogenesis;metabolic process;negative regulation of biological process;cellular process;establishment of localization;response to stimulus;biological regulation;localization	cell part;membrane-enclosed lumen;macromolecular complex;organelle;extracellular region part;organelle part;cell;extracellular region	binding	General function prediction only ;		GO:0006357,regulation of transcription from RNA polymerase II promoter;GO:0019222,regulation of metabolic process;GO:0016043,cellular component organization;GO:0010608,posttranscriptional regulation of gene expression;GO:0010033,response to organic substance;GO:0051641,cellular localization;GO:0043331,response to dsRNA;GO:0009890,negative regulation of biosynthetic process;GO:0006403,RNA localiza…	GO:0043230,extracellular organelle;GO:0005737,cytoplasm;GO:0044428,nuclear part;GO:0043227,membrane-bounded organelle;GO:0070013,intracellular organelle lumen;GO:0044422,organelle part;GO:0044421,extracellular region part;GO:0070062,extracellular vesicular exosome;GO:0031981,nuclear lumen;GO:0043233,organelle lumen;GO:0005576,extracellular region;GO:0065010,extracellular membrane-bounded organell…	GO:0003730,mRNA 3'-UTR binding;GO:0043565,sequence-specific DNA binding;GO:0000166,nucleotide binding;GO:0043566,structure-specific DNA binding;GO:0003697,single-stranded DNA binding;GO:0003729,mRNA binding;GO:0005488,binding;GO:0003723,RNA binding;GO:0005515,protein binding;GO:0003676,nucleic acid binding;GO:0003677,DNA binding
4496	sp|Q9ULA0|DNPEP_HUMAN	Aspartyl aminopeptidase OS=Homo sapiens OX=9606 GN=DNPEP PE=1 SV=1	up	1.58041	0.0392945	cellular process;metabolic process	cell part;organelle;extracellular region part;organelle part;membrane-enclosed lumen;cell;extracellular region	binding;catalytic activity	Amino acid transport and metabolism ;		GO:0030163,protein catabolic process;GO:0009056,catabolic process;GO:0009987,cellular process;GO:0043283,biopolymer metabolic process;GO:0043170,macromolecule metabolic process;GO:0008152,metabolic process;GO:0009057,macromolecule catabolic process;GO:0019538,protein metabolic process;GO:0006508,proteolysis;GO:0044237,cellular metabolic process;GO:0006518,peptide metabolic process;GO:0044238,prim…	GO:0070013,intracellular organelle lumen;GO:0044422,organelle part;GO:0044428,nuclear part;GO:0043227,membrane-bounded organelle;GO:0005737,cytoplasm;GO:0031981,nuclear lumen;GO:0043233,organelle lumen;GO:0044424,intracellular part;GO:0031974,membrane-enclosed lumen;GO:0043231,intracellular membrane-bounded organelle;GO:0005654,nucleoplasm;GO:0044464,cell part;GO:0005623,cell;GO:0043229,intracell…	GO:0043169,cation binding;GO:0070011,peptidase activity, acting on L-amino acid peptides;GO:0016787,hydrolase activity;GO:0004177,aminopeptidase activity;GO:0008233,peptidase activity;GO:0046872,metal ion binding;GO:0003824,catalytic activity;GO:0008238,exopeptidase activity;GO:0005515,protein binding;GO:0046914,transition metal ion binding;GO:0008270,zinc ion binding;GO:0005488,binding;GO:000823…
1736	sp|P62081|RS7_HUMAN	40S ribosomal protein S7 OS=Homo sapiens OX=9606 GN=RPS7 PE=1 SV=1	down	0.653439	0.0392673	developmental process;multicellular organismal process;metabolic process;viral reproduction;reproduction;cellular component organization or biogenesis;regulation of biological process;reproductive process;immune system process;localization;biological regulation;cellular process;establishment of localization	macromolecular complex;membrane-enclosed lumen;cell part;extracellular region;organelle part;cell;extracellular region part;organelle	binding;structural molecule activity		Ribosome	GO:0030154,cell differentiation;GO:0048534,hemopoietic or lymphoid organ development;GO:0048731,system development;GO:0010926,anatomical structure formation;GO:0043284,biopolymer biosynthetic process;GO:0006605,protein targeting;GO:0002009,morphogenesis of an epithelium;GO:0044085,cellular component biogenesis;GO:0033036,macromolecule localization;GO:0034623,cellular macromolecular complex disass…	GO:0044422,organelle part;GO:0070013,intracellular organelle lumen;GO:0044421,extracellular region part;GO:0033279,ribosomal subunit;GO:0044428,nuclear part;GO:0005737,cytoplasm;GO:0005730,nucleolus;GO:0043227,membrane-bounded organelle;GO:0015630,microtubule cytoskeleton;GO:0005925,focal adhesion;GO:0015935,small ribosomal subunit;GO:0043233,organelle lumen;GO:0030684,preribosome;GO:0031981,nucl…	GO:0005198,structural molecule activity;GO:0003735,structural constituent of ribosome;GO:0046982,protein heterodimerization activity;GO:0046983,protein dimerization activity;GO:0005488,binding;GO:0005515,protein binding	ko03010,Ribosome
268	sp|O43707|ACTN4_HUMAN	Alpha-actinin-4 OS=Homo sapiens OX=9606 GN=ACTN4 PE=1 SV=2	up	1.77539	0.0392247	biological regulation;localization;positive regulation of biological process;establishment of localization;response to stimulus;death;negative regulation of biological process;signaling;cellular process;locomotion;multicellular organismal process;regulation of biological process;cellular component organization or biogenesis	membrane-enclosed lumen;cell part;macromolecular complex;organelle part;cell;organelle;extracellular region part;extracellular region	protein binding transcription factor activity;binding	Cytoskeleton ;Signal transduction mechanisms ; Cytoskeleton ; Cell cycle control, cell division, chromosome partitioning ; General function prediction only ;	Amoebiasis;Arrhythmogenic right ventricular cardiomyopathy (ARVC);Regulation of actin cytoskeleton;Leukocyte transendothelial migration;Focal adhesion;Systemic lupus erythematosus;Tight junction;Adherens junction	GO:0050793,regulation of developmental process;GO:0030029,actin filament-based process;GO:0044085,cellular component biogenesis;GO:0033036,macromolecule localization;GO:0046907,intracellular transport;GO:0040012,regulation of locomotion;GO:0010926,anatomical structure formation;GO:0042060,wound healing;GO:0065009,regulation of molecular function;GO:0065007,biological regulation;GO:0051270,regulat…	GO:0043233,organelle lumen;GO:0044444,cytoplasmic part;GO:0030141,secretory granule;GO:0044422,organelle part;GO:0005737,cytoplasm;GO:0043227,membrane-bounded organelle;GO:0005925,focal adhesion;GO:0005634,nucleus;GO:0030018,Z disc;GO:0070161,anchoring junction;GO:0030016,myofibril;GO:0030017,sarcomere;GO:0070062,extracellular vesicular exosome;GO:0032432,actin filament bundle;GO:0065010,extracel…	GO:0043169,cation binding;GO:0042803,protein homodimerization activity;GO:0043566,structure-specific DNA binding;GO:0032403,protein complex binding;GO:0046983,protein dimerization activity;GO:0042802,identical protein binding;GO:0031490,chromatin DNA binding;GO:0003712,transcription cofactor activity;GO:0008092,cytoskeletal protein binding;GO:0003676,nucleic acid binding;GO:0005178,integrin bindi…	ko04520,Adherens junction;ko04530,Tight junction;ko04670,Leukocyte transendothelial migration;ko05146,Amoebiasis;ko05412,Arrhythmogenic right ventricular cardiomyopathy (ARVC);ko05322,Systemic lupus erythematosus;ko04510,Focal adhesion;ko04810,Regulation of actin cytoskeleton
2880	sp|Q86Y56|DAAF5_HUMAN	"Dynein assembly factor 5, axonemal OS=Homo sapiens OX=9606 GN=DNAAF5 PE=1 SV=4"	down	0.667895	0.0390955	cellular component organization or biogenesis;cellular process					GO:0009987,cellular process;GO:0022607,cellular component assembly;GO:0016043,cellular component organization;GO:0006461,protein complex assembly;GO:0044085,cellular component biogenesis;GO:0034621,cellular macromolecular complex subunit organization;GO:0065003,macromolecular complex assembly;GO:0034622,cellular macromolecular complex assembly;GO:0043623,cellular protein complex assembly;GO:00702…
2436	sp|Q16775|GLO2_HUMAN	"Hydroxyacylglutathione hydrolase, mitochondrial OS=Homo sapiens OX=9606 GN=HAGH PE=1 SV=2"	up	1.5016	0.0390799	cellular process;metabolic process	extracellular region;organelle part;membrane-enclosed lumen;cell;cell part;extracellular region part;organelle	catalytic activity;binding	General function prediction only ;	Pyruvate metabolism	GO:0044248,cellular catabolic process;GO:0044238,primary metabolic process;GO:0009058,biosynthetic process;GO:0006519,cellular amino acid and derivative metabolic process;GO:0044249,cellular biosynthetic process;GO:0051188,cofactor biosynthetic process;GO:0042398,cellular amino acid derivative biosynthetic process;GO:0006090,pyruvate metabolic process;GO:0051186,cofactor metabolic process;GO:0009…	GO:0044421,extracellular region part;GO:0070013,intracellular organelle lumen;GO:0044422,organelle part;GO:0005737,cytoplasm;GO:0043230,extracellular organelle;GO:0005759,mitochondrial matrix;GO:0043227,membrane-bounded organelle;GO:0005576,extracellular region;GO:0065010,extracellular membrane-bounded organelle;GO:0070062,extracellular vesicular exosome;GO:0044444,cytoplasmic part;GO:0043233,org…	GO:0016787,hydrolase activity;GO:0003824,catalytic activity;GO:0046872,metal ion binding;GO:0043169,cation binding;GO:0016788,hydrolase activity, acting on ester bonds;GO:0043167,ion binding;GO:0005515,protein binding;GO:0005488,binding	ko00620,Pyruvate metabolism
1320	sp|P40926|MDHM_HUMAN	"Malate dehydrogenase, mitochondrial OS=Homo sapiens OX=9606 GN=MDH2 PE=1 SV=3"	up	1.96983	0.0374348	metabolic process;cellular process	extracellular region;membrane-enclosed lumen;organelle part;cell;organelle;extracellular region part;cell part	binding;catalytic activity	Energy production and conversion ;	Citrate cycle (TCA cycle);Microbial metabolism in diverse environments;Metabolic pathways;Glyoxylate and dicarboxylate metabolism;Pyruvate metabolism	GO:0043436,oxoacid metabolic process;GO:0006807,nitrogen compound metabolic process;GO:0006082,organic acid metabolic process;GO:0019752,carboxylic acid metabolic process;GO:0006099,tricarboxylic acid cycle;GO:0032787,monocarboxylic acid metabolic process;GO:0005975,carbohydrate metabolic process;GO:0043412,biopolymer modification;GO:0006006,glucose metabolic process;GO:0019538,protein metabolic …	GO:0044422,organelle part;GO:0070013,intracellular organelle lumen;GO:0044421,extracellular region part;GO:0044428,nuclear part;GO:0005737,cytoplasm;GO:0043227,membrane-bounded organelle;GO:0031975,envelope;GO:0043209,myelin sheath;GO:0031981,nuclear lumen;GO:0043233,organelle lumen;GO:0044444,cytoplasmic part;GO:0005743,mitochondrial inner membrane;GO:0031974,membrane-enclosed lumen;GO:0019866,o…	GO:0030060,L-malate dehydrogenase activity;GO:0016616,oxidoreductase activity, acting on the CH-OH group of donors, NAD or NADP as acceptor;GO:0016491,oxidoreductase activity;GO:0003824,catalytic activity;GO:0005515,protein binding;GO:0005488,binding;GO:0043621,protein self-association;GO:0016614,oxidoreductase activity, acting on CH-OH group of donors;GO:0016615,malate dehydrogenase activity	ko01120,Microbial metabolism in diverse environments;ko00630,Glyoxylate and dicarboxylate metabolism;ko00020,Citrate cycle (TCA cycle);ko01100,Metabolic pathways;ko00620,Pyruvate metabolism
711	sp|P06865|HEXA_HUMAN	Beta-hexosaminidase subunit alpha OS=Homo sapiens OX=9606 GN=HEXA PE=1 SV=2	up	1.54142	0.0373214	cellular process;signaling;response to stimulus;biological regulation;localization;regulation of biological process;metabolic process;reproduction;cellular component organization or biogenesis;developmental process;multicellular organismal process	extracellular region;cell;organelle part;membrane-enclosed lumen;extracellular region part;organelle;cell part	catalytic activity;binding	Carbohydrate transport and metabolism ;	Glycosphingolipid biosynthesis - globo series;Other glycan degradation;Amino sugar and nucleotide sugar metabolism;Glycosaminoglycan degradation;Metabolic pathways;Glycosphingolipid biosynthesis - ganglio series;Lysosome	GO:0006664,glycolipid metabolic process;GO:0010876,lipid localization;GO:0009056,catabolic process;GO:0006665,sphingolipid metabolic process;GO:0030154,cell differentiation;GO:0055082,cellular chemical homeostasis;GO:0043284,biopolymer biosynthetic process;GO:0048731,system development;GO:0000902,cell morphogenesis;GO:0016052,carbohydrate catabolic process;GO:0048869,cellular developmental proces…	GO:0005764,lysosome;GO:0005775,vacuolar lumen;GO:0031974,membrane-enclosed lumen;GO:0005622,intracellular;GO:0005623,cell;GO:0044464,cell part;GO:0043233,organelle lumen;GO:0044444,cytoplasmic part;GO:0030141,secretory granule;GO:0044422,organelle part;GO:0070013,intracellular organelle lumen;GO:0044421,extracellular region part;GO:0000323,lytic vacuole;GO:0005737,cytoplasm;GO:0043227,membrane-bo…	GO:0046982,protein heterodimerization activity;GO:0005488,binding;GO:0005515,protein binding;GO:0004553,hydrolase activity, hydrolyzing O-glycosyl compounds;GO:0046983,protein dimerization activity;GO:0016798,hydrolase activity, acting on glycosyl bonds;GO:0003824,catalytic activity;GO:0016757,transferase activity, transferring glycosyl groups;GO:0016787,hydrolase activity;GO:0016740,transferase …	ko00604,Glycosphingolipid biosynthesis - ganglio series;ko00531,Glycosaminoglycan degradation;ko04142,Lysosome;ko01100,Metabolic pathways;ko00603,Glycosphingolipid biosynthesis - globo series;ko00520,Amino sugar and nucleotide sugar metabolism;ko00511,Other glycan degradation
4093	sp|Q9NQ55|SSF1_HUMAN	Suppressor of SWI4 1 homolog OS=Homo sapiens OX=9606 GN=PPAN PE=2 SV=1	down	0.602201	0.037091	biological regulation;response to stimulus;signaling;cellular component organization or biogenesis;cellular process;regulation of biological process	cell part;organelle;organelle part;cell;membrane-enclosed lumen;macromolecular complex	binding;molecular transducer activity		Neuroactive ligand-receptor interaction	GO:0042254,ribosome biogenesis;GO:0009987,cellular process;GO:0042255,ribosome assembly;GO:0034622,cellular macromolecular complex assembly;GO:0007165,signal transduction;GO:0050789,regulation of biological process;GO:0010926,anatomical structure formation;GO:0065003,macromolecular complex assembly;GO:0034621,cellular macromolecular complex subunit organization;GO:0007154,cell communication;GO:00…	GO:0016020,membrane;GO:0044425,membrane part;GO:0043226,organelle;GO:0043232,intracellular non-membrane-bounded organelle;GO:0032991,macromolecular complex;GO:0005634,nucleus;GO:0044446,intracellular organelle part;GO:0030529,ribonucleoprotein complex;GO:0044424,intracellular part;GO:0031974,membrane-enclosed lumen;GO:0043231,intracellular membrane-bounded organelle;GO:0031224,intrinsic to membra…	GO:0004888,transmembrane receptor activity;GO:0003723,RNA binding;GO:0005488,binding;GO:0003676,nucleic acid binding;GO:0019843,rRNA binding;GO:0004871,signal transducer activity;GO:0060089,molecular transducer activity;GO:0004872,receptor activity;GO:0004930,G-protein coupled receptor activity	ko04080,Neuroactive ligand-receptor interaction
2103	sp|Q13263|TIF1B_HUMAN	Transcription intermediary factor 1-beta OS=Homo sapiens OX=9606 GN=TRIM28 PE=1 SV=5	up	1.65826	0.0369948	multi-organism process;immune system process;cellular component organization or biogenesis;multicellular organismal process;response to stimulus;negative regulation of biological process;growth;reproductive process;regulation of biological process;metabolic process;reproduction;developmental process;establishment of localization;cellular process;biological regulation;positive regulation of biolog…	organelle;cell part;cell;organelle part;membrane-enclosed lumen	nucleic acid binding transcription factor activity;catalytic activity;binding;protein binding transcription factor activity			GO:0006351,transcription, DNA-dependent;GO:0080134,regulation of response to stress;GO:0008152,metabolic process;GO:0006730,one-carbon metabolic process;GO:0050789,regulation of biological process;GO:0006464,protein modification process;GO:0034621,cellular macromolecular complex subunit organization;GO:0044260,cellular macromolecule metabolic process;GO:0051173,positive regulation of nitrogen com…	GO:0043228,non-membrane-bounded organelle;GO:0005720,nuclear heterochromatin;GO:0044427,chromosomal part;GO:0070013,intracellular organelle lumen;GO:0044422,organelle part;GO:0005694,chromosome;GO:0044454,nuclear chromosome part;GO:0044428,nuclear part;GO:0043227,membrane-bounded organelle;GO:0000785,chromatin;GO:0000790,nuclear chromatin;GO:0043233,organelle lumen;GO:0031981,nuclear lumen;GO:000…	GO:0016881,acid-amino acid ligase activity;GO:0043565,sequence-specific DNA binding;GO:0004842,ubiquitin-protein ligase activity;GO:0043169,cation binding;GO:0016874,ligase activity;GO:0016740,transferase activity;GO:0019899,enzyme binding;GO:0016879,ligase activity, forming carbon-nitrogen bonds;GO:0019904,protein domain specific binding;GO:0005488,binding;GO:0046914,transition metal ion binding…
1436	sp|P49006|MRP_HUMAN	MARCKS-related protein OS=Homo sapiens OX=9606 GN=MARCKSL1 PE=1 SV=2	up	1.99249	0.0367883		extracellular region;cell;organelle;extracellular region part;cell part	binding		Leishmaniasis;Fc gamma R-mediated phagocytosis		GO:0031988,membrane-bounded vesicle;GO:0043226,organelle;GO:0016020,membrane;GO:0070062,extracellular vesicular exosome;GO:0065010,extracellular membrane-bounded organelle;GO:0005576,extracellular region;GO:0005886,plasma membrane;GO:0031982,vesicle;GO:0044421,extracellular region part;GO:0043227,membrane-bounded organelle;GO:0043230,extracellular organelle;GO:0005623,cell;GO:0044464,cell part	GO:0005488,binding;GO:0005515,protein binding	ko05140,Leishmaniasis;ko04666,Fc gamma R-mediated phagocytosis
654	sp|P04083|ANXA1_HUMAN	Annexin A1 OS=Homo sapiens OX=9606 GN=ANXA1 PE=1 SV=2	down	0.552878	0.036716	multicellular organismal process;locomotion;immune system process;cellular component organization or biogenesis;growth;cell proliferation;response to stimulus;negative regulation of biological process;death;signaling;developmental process;reproductive process;regulation of biological process;reproduction;metabolic process;biological regulation;localization;positive regulation of biological proces…	extracellular region;organelle;extracellular region part;cell;organelle part;macromolecular complex;cell part;membrane-enclosed lumen	catalytic activity;binding;enzyme regulator activity;structural molecule activity			GO:0051250,negative regulation of lymphocyte activation;GO:0065007,biological regulation;GO:0007010,cytoskeleton organization;GO:0050866,negative regulation of cell activation;GO:0034220,ion transmembrane transport;GO:0050900,leukocyte migration;GO:0007275,multicellular organismal development;GO:0003006,reproductive developmental process;GO:0045595,regulation of cell differentiation;GO:0044267,ce…	GO:0031982,vesicle;GO:0016023,cytoplasmic membrane-bounded vesicle;GO:0044459,plasma membrane part;GO:0044446,intracellular organelle part;GO:0010008,endosome membrane;GO:0043232,intracellular non-membrane-bounded organelle;GO:0032991,macromolecular complex;GO:0043226,organelle;GO:0044425,membrane part;GO:0043234,protein complex;GO:0031901,early endosome membrane;GO:0044429,mitochondrial part;GO:…	GO:0042623,ATPase activity, coupled;GO:0005515,protein binding;GO:0004386,helicase activity;GO:0030674,protein binding, bridging;GO:0016817,hydrolase activity, acting on acid anhydrides;GO:0004857,enzyme inhibitor activity;GO:0005102,receptor binding;GO:0016887,ATPase activity;GO:0016787,hydrolase activity;GO:0003824,catalytic activity;GO:0046872,metal ion binding;GO:0030234,enzyme regulator acti…
433	sp|O75694|NU155_HUMAN	Nuclear pore complex protein Nup155 OS=Homo sapiens OX=9606 GN=NUP155 PE=1 SV=1	up	1.55808	0.0362441	multi-organism process;regulation of biological process;reproductive process;metabolic process;viral reproduction;reproduction;cellular component organization or biogenesis;biological regulation;localization;response to stimulus;establishment of localization;negative regulation of biological process;cellular process;signaling	organelle part;cell;cell part;organelle;macromolecular complex	structural molecule activity;transporter activity;binding	Intracellular trafficking, secretion, and vesicular transport ;	RNA transport	GO:0010827,regulation of glucose transport;GO:0006886,intracellular protein transport;GO:0033365,protein localization in organelle;GO:0051179,localization;GO:0051236,establishment of RNA localization;GO:0006351,transcription, DNA-dependent;GO:0009987,cellular process;GO:0008152,metabolic process;GO:0006464,protein modification process;GO:0007165,signal transduction;GO:0050789,regulation of biolog…	GO:0005622,intracellular;GO:0005643,nuclear pore;GO:0005623,cell;GO:0043229,intracellular organelle;GO:0044464,cell part;GO:0044424,intracellular part;GO:0031090,organelle membrane;GO:0043231,intracellular membrane-bounded organelle;GO:0031224,intrinsic to membrane;GO:0046930,pore complex;GO:0005635,nuclear envelope;GO:0044446,intracellular organelle part;GO:0032991,macromolecular complex;GO:0005…	GO:0005215,transporter activity;GO:0005198,structural molecule activity;GO:0005488,binding;GO:0005515,protein binding	ko03013,RNA transport
2071	sp|Q13011|ECH1_HUMAN	"Delta(3,5)-Delta(2,4)-dienoyl-CoA isomerase, mitochondrial OS=Homo sapiens OX=9606 GN=ECH1 PE=1 SV=2"	up	1.99553	0.0360415	cellular process;metabolic process	extracellular region;cell;extracellular region part;organelle;cell part	binding;catalytic activity	Lipid transport and metabolism ;	Peroxisome	GO:0016042,lipid catabolic process;GO:0044242,cellular lipid catabolic process;GO:0044255,cellular lipid metabolic process;GO:0044237,cellular metabolic process;GO:0043436,oxoacid metabolic process;GO:0042180,cellular ketone metabolic process;GO:0019752,carboxylic acid metabolic process;GO:0006082,organic acid metabolic process;GO:0016054,organic acid catabolic process;GO:0006631,fatty acid metab…	GO:0031982,vesicle;GO:0031988,membrane-bounded vesicle;GO:0016020,membrane;GO:0043226,organelle;GO:0005739,mitochondrion;GO:0005622,intracellular;GO:0005623,cell;GO:0043229,intracellular organelle;GO:0044464,cell part;GO:0044424,intracellular part;GO:0005777,peroxisome;GO:0043231,intracellular membrane-bounded organelle;GO:0044444,cytoplasmic part;GO:0070062,extracellular vesicular exosome;GO:006…	GO:0005488,binding;GO:0005515,protein binding;GO:0003824,catalytic activity;GO:0005102,receptor binding;GO:0016853,isomerase activity	ko04146,Peroxisome
1323	sp|P40939|ECHA_HUMAN	"Trifunctional enzyme subunit alpha, mitochondrial OS=Homo sapiens OX=9606 GN=HADHA PE=1 SV=2"	up	1.58723	0.0355865	metabolic process;cellular process;response to stimulus	organelle;cell part;membrane-enclosed lumen;organelle part;cell;macromolecular complex	binding;catalytic activity	Lipid transport and metabolism ;	Valine, leucine and isoleucine degradation;Fatty acid elongation in mitochondria;Metabolic pathways;Butanoate metabolism;Tryptophan metabolism;beta-Alanine metabolism;Lysine degradation;Microbial metabolism in diverse environments;Propanoate metabolism;Biosynthesis of unsaturated fatty acids;Fatty acid metabolism	GO:0009725,response to hormone stimulus;GO:0042180,cellular ketone metabolic process;GO:0016054,organic acid catabolic process;GO:0010033,response to organic substance;GO:0044242,cellular lipid catabolic process;GO:0008610,lipid biosynthetic process;GO:0019395,fatty acid oxidation;GO:0030258,lipid modification;GO:0034440,lipid oxidation;GO:0046395,carboxylic acid catabolic process;GO:0009058,bios…	GO:0019866,organelle inner membrane;GO:0005622,intracellular;GO:0031966,mitochondrial membrane;GO:0005623,cell;GO:0043229,intracellular organelle;GO:0044464,cell part;GO:0009295,nucleoid;GO:0044424,intracellular part;GO:0031090,organelle membrane;GO:0043231,intracellular membrane-bounded organelle;GO:0031974,membrane-enclosed lumen;GO:0044446,intracellular organelle part;GO:0032991,macromolecular…	GO:0016616,oxidoreductase activity, acting on the CH-OH group of donors, NAD or NADP as acceptor;GO:0016746,transferase activity, transferring acyl groups;GO:0032403,protein complex binding;GO:0005504,fatty acid binding;GO:0016740,transferase activity;GO:0004300,enoyl-CoA hydratase activity;GO:0016491,oxidoreductase activity;GO:0016829,lyase activity;GO:0008289,lipid binding;GO:0048037,cofactor b…	ko00062,Fatty acid elongation in mitochondria;ko01100,Metabolic pathways;ko01120,Microbial metabolism in diverse environments;ko00640,Propanoate metabolism;ko00071,Fatty acid metabolism;ko00650,Butanoate metabolism;ko00310,Lysine degradation;ko00280,Valine, leucine and isoleucine degradation;ko01040,Biosynthesis of unsaturated fatty acids;ko00410,beta-Alanine metabolism;ko00380,Tryptophan metabol…
2197	sp|Q14011|CIRBP_HUMAN	Cold-inducible RNA-binding protein OS=Homo sapiens OX=9606 GN=CIRBP PE=1 SV=1	up	1.52946	0.0347929	positive regulation of biological process;biological regulation;response to stimulus;cellular process;negative regulation of biological process;metabolic process;cellular component organization or biogenesis;regulation of biological process	macromolecular complex;organelle;cell part;organelle part;membrane-enclosed lumen;cell	translation regulator activity;binding	General function prediction only ;		GO:0009987,cellular process;GO:0008152,metabolic process;GO:0050789,regulation of biological process;GO:0044238,primary metabolic process;GO:0031324,negative regulation of cellular metabolic process;GO:0044260,cellular macromolecule metabolic process;GO:0034621,cellular macromolecular complex subunit organization;GO:0022607,cellular component assembly;GO:0051252,regulation of RNA metabolic proces…	GO:0031981,nuclear lumen;GO:0043233,organelle lumen;GO:0044444,cytoplasmic part;GO:0044422,organelle part;GO:0070013,intracellular organelle lumen;GO:0043228,non-membrane-bounded organelle;GO:0005737,cytoplasm;GO:0005730,nucleolus;GO:0043227,membrane-bounded organelle;GO:0044428,nuclear part;GO:0043226,organelle;GO:0044446,intracellular organelle part;GO:0030529,ribonucleoprotein complex;GO:00432…	GO:0045182,translation regulator activity;GO:0003676,nucleic acid binding;GO:0019843,rRNA binding;GO:0003723,RNA binding;GO:0005515,protein binding;GO:0005488,binding;GO:0003729,mRNA binding;GO:0000166,nucleotide binding;GO:0003730,mRNA 3'-UTR binding
1101	sp|P26358|DNMT1_HUMAN	DNA (cytosine-5)-methyltransferase 1 OS=Homo sapiens OX=9606 GN=DNMT1 PE=1 SV=2	down	0.632727	0.034466	multi-organism process;regulation of biological process;cellular component organization or biogenesis;metabolic process;multicellular organismal process;developmental process;cell proliferation;response to stimulus;negative regulation of biological process;cellular process;biological regulation;positive regulation of biological process	cell part;organelle;membrane-enclosed lumen;organelle part;cell;macromolecular complex	catalytic activity;binding	Replication, recombination and repair ;	Cysteine and methionine metabolism;Metabolic pathways	GO:0006790,sulfur metabolic process;GO:0043279,response to alkaloid;GO:0006807,nitrogen compound metabolic process;GO:0046128,purine ribonucleoside metabolic process;GO:0051130,positive regulation of cellular component organization;GO:0043412,biopolymer modification;GO:0031326,regulation of cellular biosynthetic process;GO:0051248,negative regulation of protein metabolic process;GO:0009119,ribonu…	GO:0000792,heterochromatin;GO:0044424,intracellular part;GO:0043025,cell soma;GO:0043231,intracellular membrane-bounded organelle;GO:0031974,membrane-enclosed lumen;GO:0005654,nucleoplasm;GO:0044464,cell part;GO:0005623,cell;GO:0043229,intracellular organelle;GO:0005622,intracellular;GO:0043234,protein complex;GO:0043226,organelle;GO:0005634,nucleus;GO:0005657,replication fork;GO:0032991,macromol…	GO:0008757,S-adenosylmethionine-dependent methyltransferase activity;GO:0035258,steroid hormone receptor binding;GO:0042826,histone deacetylase binding;GO:0005102,receptor binding;GO:0046872,metal ion binding;GO:0003824,catalytic activity;GO:0008134,transcription factor binding;GO:0000166,nucleotide binding;GO:0003682,chromatin binding;GO:0003677,DNA binding;GO:0051427,hormone receptor binding;GO…	ko00270,Cysteine and methionine metabolism;ko01100,Metabolic pathways
650	sp|P04062|GLCM_HUMAN	Glucosylceramidase OS=Homo sapiens OX=9606 GN=GBA PE=1 SV=3	up	1.82819	0.0339293	negative regulation of biological process;cellular process;signaling;response to stimulus;biological regulation;positive regulation of biological process;regulation of biological process;metabolic process;developmental process;multicellular organismal process	extracellular region;extracellular region part;organelle;cell part;organelle part;cell;membrane-enclosed lumen	binding;catalytic activity	Cell wall/membrane/envelope biogenesis ;	Lysosome;Metabolic pathways;Other glycan degradation;Sphingolipid metabolism	GO:0065009,regulation of molecular function;GO:0006665,sphingolipid metabolic process;GO:0048545,response to steroid hormone stimulus;GO:0048585,negative regulation of response to stimulus;GO:0048731,system development;GO:0031325,positive regulation of cellular metabolic process;GO:0051174,regulation of phosphorus metabolic process;GO:0043549,regulation of kinase activity;GO:0006664,glycolipid me…	GO:0044446,intracellular organelle part;GO:0031982,vesicle;GO:0031988,membrane-bounded vesicle;GO:0016020,membrane;GO:0043226,organelle;GO:0043229,intracellular organelle;GO:0043202,lysosomal lumen;GO:0044424,intracellular part;GO:0043231,intracellular membrane-bounded organelle;GO:0031090,organelle membrane;GO:0005773,vacuole;GO:0070062,extracellular vesicular exosome;GO:0044437,vacuolar part;GO…	GO:0005515,protein binding;GO:0005488,binding;GO:0005102,receptor binding;GO:0004553,hydrolase activity, hydrolyzing O-glycosyl compounds;GO:0016787,hydrolase activity;GO:0003824,catalytic activity;GO:0016798,hydrolase activity, acting on glycosyl bonds	ko01100,Metabolic pathways;ko04142,Lysosome;ko00600,Sphingolipid metabolism;ko00511,Other glycan degradation
4468	sp|Q9UK41|VPS28_HUMAN	Vacuolar protein sorting-associated protein 28 homolog OS=Homo sapiens OX=9606 GN=VPS28 PE=1 SV=1	up	1.53311	0.0338143	regulation of biological process;reproductive process;viral reproduction;cellular component organization or biogenesis;reproduction;metabolic process;biological regulation;localization;positive regulation of biological process;establishment of localization;negative regulation of biological process;cellular process	cell part;extracellular region part;organelle;organelle part;cell;extracellular region;macromolecular complex	binding		Endocytosis	GO:0051641,cellular localization;GO:0009892,negative regulation of metabolic process;GO:0051234,establishment of localization;GO:0019222,regulation of metabolic process;GO:0022414,reproductive process;GO:0051246,regulation of protein metabolic process;GO:0044257,cellular protein catabolic process;GO:0051247,positive regulation of protein metabolic process;GO:0031323,regulation of cellular metabol…	GO:0044440,endosomal part;GO:0005737,cytoplasm;GO:0043230,extracellular organelle;GO:0043227,membrane-bounded organelle;GO:0044421,extracellular region part;GO:0005769,early endosome;GO:0044422,organelle part;GO:0005770,late endosome;GO:0005576,extracellular region;GO:0065010,extracellular membrane-bounded organelle;GO:0070062,extracellular vesicular exosome;GO:0044444,cytoplasmic part;GO:0044464…	GO:0043130,ubiquitin binding;GO:0032182,small conjugating protein binding;GO:0032403,protein complex binding;GO:0005488,binding;GO:0005515,protein binding	ko04144,Endocytosis
567	sp|O95630|STABP_HUMAN	STAM-binding protein OS=Homo sapiens OX=9606 GN=STAMBP PE=1 SV=1	up	1.543	0.0324999	metabolic process;regulation of biological process;cellular process;signaling;death;negative regulation of biological process;response to stimulus;cell proliferation;positive regulation of biological process;biological regulation	extracellular region;organelle part;cell;membrane-enclosed lumen;cell part;organelle;extracellular region part	binding;catalytic activity	General function prediction only ;	Endocytosis	GO:0022402,cell cycle process;GO:0051093,negative regulation of developmental process;GO:0008284,positive regulation of cell proliferation;GO:0010627,regulation of protein kinase cascade;GO:0033205,cytokinesis during cell cycle;GO:0043066,negative regulation of apoptosis;GO:0007242,intracellular signaling cascade;GO:0065007,biological regulation;GO:0048522,positive regulation of cellular process;…	GO:0031981,nuclear lumen;GO:0043233,organelle lumen;GO:0044444,cytoplasmic part;GO:0044428,nuclear part;GO:0005737,cytoplasm;GO:0043227,membrane-bounded organelle;GO:0044421,extracellular region part;GO:0044422,organelle part;GO:0070013,intracellular organelle lumen;GO:0005769,early endosome;GO:0005634,nucleus;GO:0005886,plasma membrane;GO:0005623,cell;GO:0044464,cell part;GO:0005622,intracellula…	GO:0008237,metallopeptidase activity;GO:0043167,ion binding;GO:0005515,protein binding;GO:0005488,binding;GO:0016787,hydrolase activity;GO:0019904,protein domain specific binding;GO:0008233,peptidase activity;GO:0003824,catalytic activity;GO:0046872,metal ion binding;GO:0043169,cation binding;GO:0070011,peptidase activity, acting on L-amino acid peptides	ko04144,Endocytosis
1512	sp|P50895|BCAM_HUMAN	Basal cell adhesion molecule OS=Homo sapiens OX=9606 GN=BCAM PE=1 SV=2	up	1.69583	0.0322066	biological regulation;regulation of biological process;cellular process;signaling;biological adhesion;response to stimulus	cell;cell part;organelle;extracellular region part;extracellular region	binding;molecular transducer activity			GO:0007155,cell adhesion;GO:0050789,regulation of biological process;GO:0007165,signal transduction;GO:0031589,cell-substrate adhesion;GO:0007154,cell communication;GO:0050794,regulation of cellular process;GO:0065007,biological regulation;GO:0022610,biological adhesion;GO:0007160,cell-matrix adhesion;GO:0009987,cellular process	GO:0009986,cell surface;GO:0005623,cell;GO:0044464,cell part;GO:0031224,intrinsic to membrane;GO:0031982,vesicle;GO:0005886,plasma membrane;GO:0044459,plasma membrane part;GO:0031988,membrane-bounded vesicle;GO:0016020,membrane;GO:0044425,membrane part;GO:0043226,organelle;GO:0043230,extracellular organelle;GO:0043227,membrane-bounded organelle;GO:0005887,integral to plasma membrane;GO:0044421,ex…	GO:0043236,laminin binding;GO:0004872,receptor activity;GO:0060089,molecular transducer activity;GO:0004871,signal transducer activity;GO:0050840,extracellular matrix binding;GO:0008022,protein C-terminus binding;GO:0005488,binding;GO:0004888,transmembrane receptor activity;GO:0005515,protein binding
2611	sp|Q68D91|MBLC2_HUMAN	Metallo-beta-lactamase domain-containing protein 2 OS=Homo sapiens OX=9606 GN=MBLAC2 PE=1 SV=3	up	1.50854	0.0321941	metabolic process	organelle;extracellular region part;extracellular region	binding;catalytic activity	General function prediction only ;		GO:0008152,metabolic process	GO:0031982,vesicle;GO:0043226,organelle;GO:0070062,extracellular vesicular exosome;GO:0031988,membrane-bounded vesicle;GO:0005576,extracellular region;GO:0065010,extracellular membrane-bounded organelle;GO:0043230,extracellular organelle;GO:0043227,membrane-bounded organelle;GO:0044421,extracellular region part	GO:0005488,binding;GO:0043169,cation binding;GO:0046872,metal ion binding;GO:0003824,catalytic activity;GO:0043167,ion binding;GO:0016787,hydrolase activity
1966	sp|Q04826|1B40_HUMAN	"HLA class I histocompatibility antigen, B-40 alpha chain OS=Homo sapiens OX=9606 GN=HLA-B PE=1 SV=1"	up	1.63892	0.032194	response to stimulus;immune system process;cellular process;viral reproduction;signaling;regulation of biological process;biological regulation	organelle;cell part;organelle part;cell;macromolecular complex	binding		Antigen processing and presentation;Phagosome;Natural killer cell mediated cytotoxicity;Type I diabetes mellitus;Allograft rejection;Graft-versus-host disease;Autoimmune thyroid disease;Cell adhesion molecules (CAMs);Endocytosis;Viral myocarditis	GO:0002474,antigen processing and presentation of peptide antigen via MHC class I;GO:0019221,cytokine-mediated signaling pathway;GO:0019882,antigen processing and presentation;GO:0019884,antigen processing and presentation of exogenous antigen;GO:0002682,regulation of immune system process;GO:0065007,biological regulation;GO:0048583,regulation of response to stimulus;GO:0048002,antigen processing…	GO:0005886,plasma membrane;GO:0012506,vesicle membrane;GO:0012507,ER to Golgi transport vesicle membrane;GO:0044464,cell part;GO:0005623,cell;GO:0009986,cell surface;GO:0005622,intracellular;GO:0030666,endocytic vesicle membrane;GO:0030659,cytoplasmic vesicle membrane;GO:0044444,cytoplasmic part;GO:0000139,Golgi membrane;GO:0030134,ER to Golgi transport vesicle;GO:0030660,Golgi-associated vesicle…	GO:0005488,binding;GO:0042277,peptide binding	ko04940,Type I diabetes mellitus;ko05330,Allograft rejection;ko05320,Autoimmune thyroid disease;ko04612,Antigen processing and presentation;ko05332,Graft-versus-host disease;ko04144,Endocytosis;ko04650,Natural killer cell mediated cytotoxicity;ko04514,Cell adhesion molecules (CAMs);ko05416,Viral myocarditis;ko04145,Phagosome
2598	sp|Q63ZY3|KANK2_HUMAN	KN motif and ankyrin repeat domain-containing protein 2 OS=Homo sapiens OX=9606 GN=KANK2 PE=1 SV=1	up	1.64107	0.0315655	metabolic process;regulation of biological process;response to stimulus;cell proliferation;signaling;cellular process;negative regulation of biological process;death;biological regulation	organelle;cell part;cell	binding	General function prediction only ;	Neurotrophin signaling pathway	GO:0019222,regulation of metabolic process;GO:0006357,regulation of transcription from RNA polymerase II promoter;GO:0008219,cell death;GO:0051093,negative regulation of developmental process;GO:0009890,negative regulation of biosynthetic process;GO:0065007,biological regulation;GO:0009892,negative regulation of metabolic process;GO:0031327,negative regulation of cellular biosynthetic process;GO:…	GO:0043231,intracellular membrane-bounded organelle;GO:0044424,intracellular part;GO:0043229,intracellular organelle;GO:0005623,cell;GO:0044464,cell part;GO:0043227,membrane-bounded organelle;GO:0005737,cytoplasm;GO:0005622,intracellular;GO:0005739,mitochondrion;GO:0044444,cytoplasmic part;GO:0043226,organelle	GO:0005488,binding;GO:0005515,protein binding	ko04722,Neurotrophin signaling pathway
4750	sp|Q9Y5Z4|HEBP2_HUMAN	Heme-binding protein 2 OS=Homo sapiens OX=9606 GN=HEBP2 PE=1 SV=1	up	1.60219	0.0312108	localization;positive regulation of biological process;biological regulation;cellular process;death;establishment of localization;cellular component organization or biogenesis;regulation of biological process	extracellular region;cell;cell part;organelle;extracellular region part	binding			GO:0009987,cellular process;GO:0051881,regulation of mitochondrial membrane potential;GO:0042592,homeostatic process;GO:0050801,ion homeostasis;GO:0048518,positive regulation of biological process;GO:0048522,positive regulation of cellular process;GO:0050794,regulation of cellular process;GO:0019725,cellular homeostasis;GO:0055082,cellular chemical homeostasis;GO:0010941,regulation of cell death;…	GO:0005737,cytoplasm;GO:0043227,membrane-bounded organelle;GO:0043230,extracellular organelle;GO:0044421,extracellular region part;GO:0070062,extracellular vesicular exosome;GO:0044444,cytoplasmic part;GO:0005576,extracellular region;GO:0065010,extracellular membrane-bounded organelle;GO:0005622,intracellular;GO:0044464,cell part;GO:0043229,intracellular organelle;GO:0005623,cell;GO:0044424,intra…	GO:0005488,binding;GO:0005515,protein binding
1783	sp|P62879|GBB2_HUMAN	Guanine nucleotide-binding protein G(I)/G(S)/G(T) subunit beta-2 OS=Homo sapiens OX=9606 GN=GNB2 PE=1 SV=3	up	1.57737	0.0310917	multicellular organismal process;biological regulation;response to stimulus;signaling;cellular process;metabolic process;regulation of biological process	extracellular region;macromolecular complex;organelle;extracellular region part;cell part;organelle part;cell	molecular transducer activity;channel regulator activity;catalytic activity;binding	General function prediction only ;	Chemokine signaling pathway	GO:0065007,biological regulation;GO:0007268,synaptic transmission;GO:0007267,cell-cell signaling;GO:0050877,neurological system process;GO:0044237,cellular metabolic process;GO:0007186,G-protein coupled receptor protein signaling pathway;GO:0019226,transmission of nerve impulse;GO:0003008,system process;GO:0032501,multicellular organismal process;GO:0009987,cellular process;GO:0008152,metabolic p…	GO:0019898,extrinsic to membrane;GO:0044422,organelle part;GO:0000323,lytic vacuole;GO:0044421,extracellular region part;GO:0043209,myelin sheath;GO:0005737,cytoplasm;GO:0043227,membrane-bounded organelle;GO:0005925,focal adhesion;GO:0044444,cytoplasmic part;GO:0005924,cell-substrate adherens junction;GO:0005774,vacuolar membrane;GO:0005912,adherens junction;GO:0005622,intracellular;GO:0070161,an…	GO:0060089,molecular transducer activity;GO:0016787,hydrolase activity;GO:0003824,catalytic activity;GO:0003924,GTPase activity;GO:0005515,protein binding;GO:0016247,channel regulator activity;GO:0017111,nucleoside-triphosphatase activity;GO:0016817,hydrolase activity, acting on acid anhydrides;GO:0016462,pyrophosphatase activity;GO:0051020,GTPase binding;GO:0004871,signal transducer activity;GO:…	ko04062,Chemokine signaling pathway
637	sp|P02656|APOC3_HUMAN	Apolipoprotein C-III OS=Homo sapiens OX=9606 GN=APOC3 PE=1 SV=1	down	0.647012	0.0309846	response to stimulus;establishment of localization;cellular process;signaling;negative regulation of biological process;localization;positive regulation of biological process;biological regulation;metabolic process;cellular component organization or biogenesis;regulation of biological process;multicellular organismal process	cell;extracellular region part;organelle;cell part;macromolecular complex;extracellular region	binding;enzyme regulator activity		PPAR signaling pathway	GO:0033189,response to vitamin A;GO:0030301,cholesterol transport;GO:0045806,negative regulation of endocytosis;GO:0065005,protein-lipid complex assembly;GO:0007602,phototransduction;GO:0051129,negative regulation of cellular component organization;GO:0051234,establishment of localization;GO:0043086,negative regulation of catalytic activity;GO:0042157,lipoprotein metabolic process;GO:0031327,nega…	GO:0005769,early endosome;GO:0044421,extracellular region part;GO:0034364,high-density lipoprotein particle;GO:0032994,protein-lipid complex;GO:0034358,plasma lipoprotein particle;GO:0043227,membrane-bounded organelle;GO:0005737,cytoplasm;GO:0005615,extracellular space;GO:0043230,extracellular organelle;GO:0034363,intermediate-density lipoprotein particle;GO:0044444,cytoplasmic part;GO:0070062,ex…	GO:0008289,lipid binding;GO:0005102,receptor binding;GO:0030234,enzyme regulator activity;GO:0005543,phospholipid binding;GO:0015485,cholesterol binding;GO:0055102,lipase inhibitor activity;GO:0004857,enzyme inhibitor activity;GO:0005496,steroid binding;GO:0005515,protein binding;GO:0032934,sterol binding;GO:0070325,lipoprotein receptor binding;GO:0005488,binding	ko03320,PPAR signaling pathway
1070	sp|P23528|COF1_HUMAN	Cofilin-1 OS=Homo sapiens OX=9606 GN=CFL1 PE=1 SV=3	up	1.59782	0.030574	multicellular organismal process;locomotion;immune system process;multi-organism process;cellular component organization or biogenesis;response to stimulus;negative regulation of biological process;death;signaling;developmental process;regulation of biological process;metabolic process;biological regulation;positive regulation of biological process;localization;establishment of localization;cellu…	extracellular region;organelle part;membrane-enclosed lumen;cell;cell part;organelle;extracellular region part	binding		Axon guidance;Fc gamma R-mediated phagocytosis;Regulation of actin cytoskeleton	GO:0001841,neural tube formation;GO:0043009,chordate embryonic development;GO:0009987,cellular process;GO:0060548,negative regulation of cell death;GO:0014031,mesenchymal cell development;GO:0042981,regulation of apoptosis;GO:0051179,localization;GO:0032501,multicellular organismal process;GO:0000910,cytokinesis;GO:0007517,muscle organ development;GO:0042592,homeostatic process;GO:0042221,respons…	GO:0030054,cell junction;GO:0032587,ruffle membrane;GO:0005938,cell cortex;GO:0044448,cell cortex part;GO:0005856,cytoskeleton;GO:0065010,extracellular membrane-bounded organelle;GO:0043292,contractile fiber;GO:0005576,extracellular region;GO:0016363,nuclear matrix;GO:0030017,sarcomere;GO:0070062,extracellular vesicular exosome;GO:0005615,extracellular space;GO:0043230,extracellular organelle;GO:…	GO:0003779,actin binding;GO:0005488,binding;GO:0005515,protein binding;GO:0008092,cytoskeletal protein binding	ko04666,Fc gamma R-mediated phagocytosis;ko04810,Regulation of actin cytoskeleton;ko04360,Axon guidance
670	sp|P04792|HSPB1_HUMAN	Heat shock protein beta-1 OS=Homo sapiens OX=9606 GN=HSPB1 PE=1 SV=2	up	1.73139	0.0297646	multi-organism process;biological adhesion;regulation of biological process;metabolic process;multicellular organismal process;locomotion;developmental process;response to stimulus;cellular process;signaling;biological regulation;positive regulation of biological process;localization	organelle;extracellular region part;cell part;organelle part;cell;extracellular region;macromolecular complex	enzyme regulator activity;binding		MAPK signaling pathway;VEGF signaling pathway;Amoebiasis	GO:0080090,regulation of primary metabolic process;GO:0044237,cellular metabolic process;GO:0007596,blood coagulation;GO:0051272,positive regulation of cell motion;GO:0043488,regulation of mRNA stability;GO:0001775,cell activation;GO:0019219,regulation of nucleobase, nucleoside, nucleotide and nucleic acid metabolic process;GO:0009605,response to external stimulus;GO:0031326,regulation of cellula…	GO:0044464,cell part;GO:0005623,cell;GO:0030018,Z disc;GO:0005622,intracellular;GO:0070161,anchoring junction;GO:0030016,myofibril;GO:0005912,adherens junction;GO:0005634,nucleus;GO:0005819,spindle;GO:0005886,plasma membrane;GO:0005925,focal adhesion;GO:0015630,microtubule cytoskeleton;GO:0043227,membrane-bounded organelle;GO:0005737,cytoplasm;GO:0044449,contractile fiber part;GO:0044421,extracel…	GO:0042802,identical protein binding;GO:0008426,protein kinase C inhibitor activity;GO:0019210,kinase inhibitor activity;GO:0004860,protein kinase inhibitor activity;GO:0032182,small conjugating protein binding;GO:0005488,binding;GO:0019899,enzyme binding;GO:0019207,kinase regulator activity;GO:0043130,ubiquitin binding;GO:0019901,protein kinase binding;GO:0005515,protein binding;GO:0030291,prote…	ko04370,VEGF signaling pathway;ko04010,MAPK signaling pathway;ko05146,Amoebiasis
1789	sp|P62917|RL8_HUMAN	60S ribosomal protein L8 OS=Homo sapiens OX=9606 GN=RPL8 PE=1 SV=2	down	0.369662	0.0295389	reproductive process;viral reproduction;cellular component organization or biogenesis;metabolic process;reproduction;developmental process;multicellular organismal process;cellular process;establishment of localization;localization	macromolecular complex;cell;organelle part;membrane-enclosed lumen;organelle;cell part	structural molecule activity;binding	Translation, ribosomal structure and biogenesis ;	Ribosome	GO:0034613,cellular protein localization;GO:0034623,cellular macromolecular complex disassembly;GO:0044265,cellular macromolecule catabolic process;GO:0009653,anatomical structure morphogenesis;GO:0022411,cellular component disassembly;GO:0006520,cellular amino acid metabolic process;GO:0010467,gene expression;GO:0007399,nervous system development;GO:0033036,macromolecule localization;GO:0005975,…	GO:0043231,intracellular membrane-bounded organelle;GO:0044424,intracellular part;GO:0016323,basolateral plasma membrane;GO:0022626,cytosolic ribosome;GO:0043229,intracellular organelle;GO:0015934,large ribosomal subunit;GO:0005829,cytosol;GO:0044425,membrane part;GO:0043226,organelle;GO:0016020,membrane;GO:0032991,macromolecular complex;GO:0043232,intracellular non-membrane-bounded organelle;GO:…	GO:0003735,structural constituent of ribosome;GO:0019843,rRNA binding;GO:0003676,nucleic acid binding;GO:0005198,structural molecule activity;GO:0003723,RNA binding;GO:0005488,binding	ko03010,Ribosome
665	sp|P04406|G3P_HUMAN	Glyceraldehyde-3-phosphate dehydrogenase OS=Homo sapiens OX=9606 GN=GAPDH PE=1 SV=3	up	2.20737	0.0283434	immune system process;metabolic process;cellular component organization or biogenesis;regulation of biological process;response to stimulus;cellular process;negative regulation of biological process;death;biological regulation	macromolecular complex;extracellular region;organelle part;cell;cell part;extracellular region part;organelle	catalytic activity;binding	Carbohydrate transport and metabolism ;	Microbial metabolism in diverse environments;Alzheimer's disease;Metabolic pathways;Glycolysis / Gluconeogenesis	GO:0006996,organelle organization;GO:0009892,negative regulation of metabolic process;GO:0042180,cellular ketone metabolic process;GO:0031327,negative regulation of cellular biosynthetic process;GO:0007010,cytoskeleton organization;GO:0006417,regulation of translation;GO:0065007,biological regulation;GO:0009890,negative regulation of biosynthetic process;GO:0065008,regulation of biological qualit…	GO:0070062,extracellular vesicular exosome;GO:0005856,cytoskeleton;GO:0065010,extracellular membrane-bounded organelle;GO:0031967,organelle envelope;GO:0005576,extracellular region;GO:0005811,lipid particle;GO:0043228,non-membrane-bounded organelle;GO:0043230,extracellular organelle;GO:0012505,endomembrane system;GO:0031988,membrane-bounded vesicle;GO:0016020,membrane;GO:0043226,organelle;GO:0005…	GO:0050662,coenzyme binding;GO:0042802,identical protein binding;GO:0008092,cytoskeletal protein binding;GO:0015631,tubulin binding;GO:0005515,protein binding;GO:0048037,cofactor binding;GO:0005488,binding;GO:0016491,oxidoreductase activity;GO:0016620,oxidoreductase activity, acting on the aldehyde or oxo group of donors, NAD or NADP as acceptor;GO:0016903,oxidoreductase activity, acting on the a…	ko01120,Microbial metabolism in diverse environments;ko00010,Glycolysis / Gluconeogenesis;ko01100,Metabolic pathways;ko05010,Alzheimer's disease
3171	sp|Q8WVJ2|NUDC2_HUMAN	NudC domain-containing protein 2 OS=Homo sapiens OX=9606 GN=NUDCD2 PE=1 SV=1	up	1.62395	0.0276928		organelle;extracellular region part;cell part;cell;organelle part;extracellular region;macromolecular complex	binding				GO:0044430,cytoskeletal part;GO:0043229,intracellular organelle;GO:0044424,intracellular part;GO:0000776,kinetochore;GO:0044446,intracellular organelle part;GO:0031982,vesicle;GO:0043232,intracellular non-membrane-bounded organelle;GO:0032991,macromolecular complex;GO:0031988,membrane-bounded vesicle;GO:0043226,organelle;GO:0043234,protein complex;GO:0043230,extracellular organelle;GO:0005694,chr…	GO:0005488,binding;GO:0005515,protein binding
1716	sp|P61604|CH10_HUMAN	"10 kDa heat shock protein, mitochondrial OS=Homo sapiens OX=9606 GN=HSPE1 PE=1 SV=2"	up	2.23268	0.02765	regulation of biological process;metabolic process;multicellular organismal process;developmental process;response to stimulus;death;cellular process;biological regulation	extracellular region;cell part;extracellular region part;organelle;membrane-enclosed lumen;organelle part;cell	binding	Posttranslational modification, protein turnover, chaperones ;		GO:0050790,regulation of catalytic activity;GO:0065007,biological regulation;GO:0043280,positive regulation of caspase activity;GO:0010033,response to organic substance;GO:0008219,cell death;GO:0060348,bone development;GO:0007275,multicellular organismal development;GO:0043281,regulation of caspase activity;GO:0009607,response to biotic stimulus;GO:0010952,positive regulation of peptidase activit…	GO:0044421,extracellular region part;GO:0070013,intracellular organelle lumen;GO:0044422,organelle part;GO:0005737,cytoplasm;GO:0043230,extracellular organelle;GO:0043227,membrane-bounded organelle;GO:0005759,mitochondrial matrix;GO:0005576,extracellular region;GO:0065010,extracellular membrane-bounded organelle;GO:0044444,cytoplasmic part;GO:0070062,extracellular vesicular exosome;GO:0043233,org…	GO:0051087,chaperone binding;GO:0005524,ATP binding;GO:0051082,unfolded protein binding;GO:0001883,purine nucleoside binding;GO:0000166,nucleotide binding;GO:0032559,adenyl ribonucleotide binding;GO:0001882,nucleoside binding;GO:0032553,ribonucleotide binding;GO:0017076,purine nucleotide binding;GO:0005515,protein binding;GO:0032555,purine ribonucleotide binding;GO:0005488,binding;GO:0030554,aden…
1048	sp|P22413|ENPP1_HUMAN	Ectonucleotide pyrophosphatase/phosphodiesterase family member 1 OS=Homo sapiens OX=9606 GN=ENPP1 PE=1 SV=2	up	1.86226	0.0271959	immune system process;regulation of biological process;cellular component organization or biogenesis;metabolic process;multicellular organismal process;developmental process;establishment of localization;response to stimulus;negative regulation of biological process;cellular process;signaling;biological regulation;localization;growth	extracellular region;organelle;extracellular region part;cell part;cell;organelle part	binding;catalytic activity;molecular transducer activity	General function prediction only ;	Starch and sucrose metabolism;Purine metabolism;Metabolic pathways;Riboflavin metabolism;Nicotinate and nicotinamide metabolism;Pantothenate and CoA biosynthesis	GO:0065007,biological regulation;GO:0019915,lipid storage;GO:0042326,negative regulation of phosphorylation;GO:0006898,receptor-mediated endocytosis;GO:0030278,regulation of ossification;GO:0045595,regulation of cell differentiation;GO:0045926,negative regulation of growth;GO:0008361,regulation of cell size;GO:0065008,regulation of biological quality;GO:0032268,regulation of cellular protein meta…	GO:0005576,extracellular region;GO:0031226,intrinsic to plasma membrane;GO:0044437,vacuolar part;GO:0005773,vacuole;GO:0016021,integral to membrane;GO:0005887,integral to plasma membrane;GO:0005615,extracellular space;GO:0043226,organelle;GO:0016020,membrane;GO:0044425,membrane part;GO:0044459,plasma membrane part;GO:0044446,intracellular organelle part;GO:0031224,intrinsic to membrane;GO:0016323…	GO:0016787,hydrolase activity;GO:0005102,receptor binding;GO:0003824,catalytic activity;GO:0046872,metal ion binding;GO:0060089,molecular transducer activity;GO:0032559,adenyl ribonucleotide binding;GO:0000166,nucleotide binding;GO:0032553,ribonucleotide binding;GO:0016817,hydrolase activity, acting on acid anhydrides;GO:0016788,hydrolase activity, acting on ester bonds;GO:0005515,protein binding…	ko00770,Pantothenate and CoA biosynthesis;ko00740,Riboflavin metabolism;ko00230,Purine metabolism;ko01100,Metabolic pathways;ko00500,Starch and sucrose metabolism;ko00760,Nicotinate and nicotinamide metabolism
190	sp|O15347|HMGB3_HUMAN	High mobility group protein B3 OS=Homo sapiens OX=9606 GN=HMGB3 PE=1 SV=4	up	1.69426	0.0270875	multicellular organismal process;developmental process;immune system process;regulation of biological process;metabolic process;biological regulation;response to stimulus;negative regulation of biological process;cellular process	cell;cell part;organelle	binding	Chromatin structure and dynamics ;		GO:0019222,regulation of metabolic process;GO:0007275,multicellular organismal development;GO:0032392,DNA geometric change;GO:0045595,regulation of cell differentiation;GO:0051093,negative regulation of developmental process;GO:0065007,biological regulation;GO:0051171,regulation of nitrogen compound metabolic process;GO:0009889,regulation of biosynthetic process;GO:0050896,response to stimulus;GO…	GO:0043232,intracellular non-membrane-bounded organelle;GO:0005634,nucleus;GO:0043226,organelle;GO:0043227,membrane-bounded organelle;GO:0005737,cytoplasm;GO:0005694,chromosome;GO:0005622,intracellular;GO:0005623,cell;GO:0043229,intracellular organelle;GO:0044464,cell part;GO:0043228,non-membrane-bounded organelle;GO:0044424,intracellular part;GO:0043231,intracellular membrane-bounded organelle	GO:0043566,structure-specific DNA binding;GO:0003690,double-stranded DNA binding;GO:0005488,binding;GO:0005515,protein binding;GO:0003676,nucleic acid binding;GO:0003677,DNA binding
1645	sp|P56211|ARP19_HUMAN	cAMP-regulated phosphoprotein 19 OS=Homo sapiens OX=9606 GN=ARPP19 PE=1 SV=2	up	2.8469	0.0263555	establishment of localization;cellular process;biological regulation;positive regulation of biological process;localization;regulation of biological process;cellular component organization or biogenesis;metabolic process	membrane-enclosed lumen;organelle part;cell;organelle;cell part	channel regulator activity;enzyme regulator activity;binding			GO:0007067,mitosis;GO:0022403,cell cycle phase;GO:0031328,positive regulation of cellular biosynthetic process;GO:0010565,regulation of cellular ketone metabolic process;GO:0046324,regulation of glucose import;GO:0035303,regulation of dephosphorylation;GO:0051049,regulation of transport;GO:0080090,regulation of primary metabolic process;GO:0000087,M phase of mitotic cell cycle;GO:0007049,cell cyc…	GO:0005634,nucleus;GO:0044446,intracellular organelle part;GO:0043226,organelle;GO:0005623,cell;GO:0043229,intracellular organelle;GO:0044464,cell part;GO:0005622,intracellular;GO:0031974,membrane-enclosed lumen;GO:0044424,intracellular part;GO:0043231,intracellular membrane-bounded organelle;GO:0005654,nucleoplasm;GO:0031981,nuclear lumen;GO:0043233,organelle lumen;GO:0043227,membrane-bounded or…	GO:0015457,auxiliary transport protein activity;GO:0051721,protein phosphatase 2A binding;GO:0030234,enzyme regulator activity;GO:0019899,enzyme binding;GO:0019888,protein phosphatase regulator activity;GO:0005102,receptor binding;GO:0004857,enzyme inhibitor activity;GO:0008601,protein phosphatase type 2A regulator activity;GO:0019208,phosphatase regulator activity;GO:0019903,protein phosphatase …
4474	sp|Q9UKF6|CPSF3_HUMAN	Cleavage and polyadenylation specificity factor subunit 3 OS=Homo sapiens OX=9606 GN=CPSF3 PE=1 SV=1	up	1.88358	0.0263537	localization;establishment of localization;cellular process;metabolic process	macromolecular complex;membrane-enclosed lumen;organelle part;cell;organelle;cell part	catalytic activity;binding	General function prediction only ;Translation, ribosomal structure and biogenesis ;		GO:0009059,macromolecule biosynthetic process;GO:0006405,RNA export from nucleus;GO:0031124,mRNA 3'-end processing;GO:0016043,cellular component organization;GO:0051169,nuclear transport;GO:0032984,macromolecular complex disassembly;GO:0016071,mRNA metabolic process;GO:0016070,RNA metabolic process;GO:0006406,mRNA export from nucleus;GO:0051641,cellular localization;GO:0000398,nuclear mRNA splici…	GO:0043234,protein complex;GO:0005847,mRNA cleavage and polyadenylation specificity factor complex;GO:0043226,organelle;GO:0005634,nucleus;GO:0032991,macromolecular complex;GO:0030529,ribonucleoprotein complex;GO:0044451,nucleoplasm part;GO:0044446,intracellular organelle part;GO:0043231,intracellular membrane-bounded organelle;GO:0044424,intracellular part;GO:0031974,membrane-enclosed lumen;GO:0…	GO:0046872,metal ion binding;GO:0003824,catalytic activity;GO:0004540,ribonuclease activity;GO:0016787,hydrolase activity;GO:0004519,endonuclease activity;GO:0043169,cation binding;GO:0016788,hydrolase activity, acting on ester bonds;GO:0004518,nuclease activity;GO:0003676,nucleic acid binding;GO:0043167,ion binding;GO:0005488,binding;GO:0004527,exonuclease activity;GO:0005515,protein binding;GO:…
720	sp|P07305|H10_HUMAN	Histone H1.0 OS=Homo sapiens OX=9606 GN=H1F0 PE=1 SV=3	down	0.210981	0.0261218	cellular process;metabolic process;cellular component organization or biogenesis;death;response to stimulus	organelle;cell part;organelle part;membrane-enclosed lumen;cell;macromolecular complex	binding			GO:0006996,organelle organization;GO:0008219,cell death;GO:0000737,DNA catabolic process, endonucleolytic;GO:0006333,chromatin assembly or disassembly;GO:0016043,cellular component organization;GO:0006334,nucleosome assembly;GO:0034728,nucleosome organization;GO:0043283,biopolymer metabolic process;GO:0006950,response to stress;GO:0043170,macromolecule metabolic process;GO:0034960,cellular biopol…	GO:0005622,intracellular;GO:0032993,protein-DNA complex;GO:0044464,cell part;GO:0005623,cell;GO:0000228,nuclear chromosome;GO:0031974,membrane-enclosed lumen;GO:0000786,nucleosome;GO:0005634,nucleus;GO:0043227,membrane-bounded organelle;GO:0005737,cytoplasm;GO:0044428,nuclear part;GO:0044427,chromosomal part;GO:0070013,intracellular organelle lumen;GO:0044422,organelle part;GO:0000790,nuclear chr…	GO:0031490,chromatin DNA binding;GO:0003677,DNA binding;GO:0003682,chromatin binding;GO:0003676,nucleic acid binding;GO:0005515,protein binding;GO:0043566,structure-specific DNA binding;GO:0005488,binding
1881	sp|P84103|SRSF3_HUMAN	Serine/arginine-rich splicing factor 3 OS=Homo sapiens OX=9606 GN=SRSF3 PE=1 SV=1	up	1.57979	0.0252579	cellular process;metabolic process;establishment of localization;localization	organelle;cell part;membrane-enclosed lumen;organelle part;cell	binding		Spliceosome	GO:0006353,transcription termination;GO:0033036,macromolecule localization;GO:0051028,mRNA transport;GO:0006397,mRNA processing;GO:0051168,nuclear export;GO:0010467,gene expression;GO:0000375,RNA splicing, via transesterification reactions;GO:0022411,cellular component disassembly;GO:0044237,cellular metabolic process;GO:0043933,macromolecular complex subunit organization;GO:0034623,cellular macr…	GO:0005737,cytoplasm;GO:0043227,membrane-bounded organelle;GO:0044428,nuclear part;GO:0070013,intracellular organelle lumen;GO:0044422,organelle part;GO:0016021,integral to membrane;GO:0031981,nuclear lumen;GO:0043233,organelle lumen;GO:0044464,cell part;GO:0005623,cell;GO:0043229,intracellular organelle;GO:0005622,intracellular;GO:0031224,intrinsic to membrane;GO:0031974,membrane-enclosed lumen;…	GO:0000166,nucleotide binding;GO:0005488,binding;GO:0005515,protein binding	ko03040,Spliceosome
662	sp|P04233|HG2A_HUMAN	HLA class II histocompatibility antigen gamma chain OS=Homo sapiens OX=9606 GN=CD74 PE=1 SV=3	up	1.61133	0.0249735	cellular process;establishment of localization;localization;positive regulation of biological process;biological regulation;metabolic process;regulation of biological process;developmental process;signaling;negative regulation of biological process;death;response to stimulus;cell proliferation;cellular component organization or biogenesis;immune system process;locomotion;multicellular organismal …	macromolecular complex;cell part;membrane-enclosed lumen;extracellular region;extracellular region part;organelle;organelle part;cell	molecular transducer activity;binding		Antigen processing and presentation	GO:0032268,regulation of cellular protein metabolic process;GO:0045595,regulation of cell differentiation;GO:0007275,multicellular organismal development;GO:0007599,hemostasis;GO:0050866,negative regulation of cell activation;GO:0051250,negative regulation of lymphocyte activation;GO:0065007,biological regulation;GO:0006629,lipid metabolic process;GO:0016310,phosphorylation;GO:0050794,regulation …	GO:0030666,endocytic vesicle membrane;GO:0012507,ER to Golgi transport vesicle membrane;GO:0005764,lysosome;GO:0012506,vesicle membrane;GO:0005775,vacuolar lumen;GO:0030665,clathrin coated vesicle membrane;GO:0005765,lysosomal membrane;GO:0043227,membrane-bounded organelle;GO:0005737,cytoplasm;GO:0070013,intracellular organelle lumen;GO:0044422,organelle part;GO:0000323,lytic vacuole;GO:0030660,G…	GO:0005515,protein binding;GO:0004888,transmembrane receptor activity;GO:0005488,binding;GO:0019955,cytokine binding;GO:0042802,identical protein binding;GO:0042287,MHC protein binding;GO:0004871,signal transducer activity;GO:0060089,molecular transducer activity;GO:0004872,receptor activity;GO:0001540,beta-amyloid binding;GO:0019899,enzyme binding;GO:0005102,receptor binding	ko04612,Antigen processing and presentation
668	sp|P04637|P53_HUMAN	Cellular tumor antigen p53 OS=Homo sapiens OX=9606 GN=TP53 PE=1 SV=4	up	2.07944	0.0241899	biological regulation;localization;positive regulation of biological process;cellular process;establishment of localization;rhythmic process;developmental process;regulation of biological process;metabolic process;growth;negative regulation of biological process;death;signaling;cell proliferation;response to stimulus;multicellular organismal process;viral reproduction;cellular component organizat…	macromolecular complex;organelle part;membrane-enclosed lumen;cell;organelle;cell part	enzyme regulator activity;nucleic acid binding transcription factor activity;binding		Colorectal cancer;Chronic myeloid leukemia;Thyroid cancer;Glioma;Apoptosis;Pathways in cancer;Small cell lung cancer;Prostate cancer;MAPK signaling pathway;Pancreatic cancer;Neurotrophin signaling pathway;Hepatitis C;Endometrial cancer;Amyotrophic lateral sclerosis (ALS);Melanoma;Non-small cell lung cancer;Basal cell carcinoma;p53 signaling pathway;Bladder cancer;Cell cycle;Huntington's disease;W…	GO:0048699,generation of neurons;GO:0046677,response to antibiotic;GO:0051247,positive regulation of protein metabolic process;GO:0043065,positive regulation of apoptosis;GO:0017015,regulation of transforming growth factor beta receptor signaling pathway;GO:0032502,developmental process;GO:0045792,negative regulation of cell size;GO:0006461,protein complex assembly;GO:0030902,hindbrain developmen…	GO:0005829,cytosol;GO:0044429,mitochondrial part;GO:0005739,mitochondrion;GO:0043226,organelle;GO:0043234,protein complex;GO:0034399,nuclear periphery;GO:0043232,intracellular non-membrane-bounded organelle;GO:0032991,macromolecular complex;GO:0044451,nucleoplasm part;GO:0044446,intracellular organelle part;GO:0043231,intracellular membrane-bounded organelle;GO:0044424,intracellular part;GO:00056…	GO:0031625,ubiquitin protein ligase binding;GO:0032553,ribonucleotide binding;GO:0003682,chromatin binding;GO:0005515,protein binding;GO:0046872,metal ion binding;GO:0051721,protein phosphatase 2A binding;GO:0030234,enzyme regulator activity;GO:0005507,copper ion binding;GO:0005102,receptor binding;GO:0032559,adenyl ribonucleotide binding;GO:0000166,nucleotide binding;GO:0003676,nucleic acid bind…	ko05218,Melanoma;ko05220,Chronic myeloid leukemia;ko05217,Basal cell carcinoma;ko04010,MAPK signaling pathway;ko05160,Hepatitis C;ko05214,Glioma;ko04310,Wnt signaling pathway;ko05215,Prostate cancer;ko04110,Cell cycle;ko05016,Huntington's disease;ko05216,Thyroid cancer;ko04722,Neurotrophin signaling pathway;ko05223,Non-small cell lung cancer;ko04115,p53 signaling pathway;ko05014,Amyotrophic later…
935	sp|P16144|ITB4_HUMAN	Integrin beta-4 OS=Homo sapiens OX=9606 GN=ITGB4 PE=1 SV=5	up	1.74066	0.024084	signaling;cellular process;response to stimulus;biological regulation;metabolic process;cellular component organization or biogenesis;regulation of biological process;biological adhesion;developmental process;multicellular organismal process	extracellular region;macromolecular complex;cell part;extracellular region part;organelle;cell	binding;molecular transducer activity		ECM-receptor interaction;Arrhythmogenic right ventricular cardiomyopathy (ARVC);Focal adhesion;Hypertrophic cardiomyopathy (HCM);Dilated cardiomyopathy;Regulation of actin cytoskeleton	GO:0048513,organ development;GO:0034329,cell junction assembly;GO:0043588,skin development;GO:0009790,embryonic development;GO:0048333,mesodermal cell differentiation;GO:0065007,biological regulation;GO:0016043,cellular component organization;GO:0009611,response to wounding;GO:0031589,cell-substrate adhesion;GO:0048332,mesoderm morphogenesis;GO:0007275,multicellular organismal development;GO:0009…	GO:0031012,extracellular matrix;GO:0031224,intrinsic to membrane;GO:0045178,basal part of cell;GO:0043231,intracellular membrane-bounded organelle;GO:0016323,basolateral plasma membrane;GO:0044424,intracellular part;GO:0031252,cell leading edge;GO:0043229,intracellular organelle;GO:0016020,membrane;GO:0043234,protein complex;GO:0043226,organelle;GO:0044425,membrane part;GO:0031988,membrane-bounde…	GO:0005488,binding;GO:0060089,molecular transducer activity;GO:0004872,receptor activity;GO:0004871,signal transducer activity;GO:0005515,protein binding;GO:0005102,receptor binding;GO:0001664,G-protein-coupled receptor binding	ko05410,Hypertrophic cardiomyopathy (HCM);ko05412,Arrhythmogenic right ventricular cardiomyopathy (ARVC);ko04810,Regulation of actin cytoskeleton;ko04510,Focal adhesion;ko05414,Dilated cardiomyopathy;ko04512,ECM-receptor interaction
3691	sp|Q9BSU1|CP070_HUMAN	UPF0183 protein C16orf70 OS=Homo sapiens OX=9606 GN=C16orf70 PE=1 SV=1	up	1.62876	0.0237626			binding					GO:0005488,binding;GO:0005515,protein binding
766	sp|P08758|ANXA5_HUMAN	Annexin A5 OS=Homo sapiens OX=9606 GN=ANXA5 PE=1 SV=2	up	3.2989	0.0237285	signaling;cellular process;death;negative regulation of biological process;establishment of localization;response to stimulus;positive regulation of biological process;localization;biological regulation;cellular component organization or biogenesis;metabolic process;regulation of biological process;immune system process;multi-organism process;multicellular organismal process	organelle;extracellular region part;synapse part;cell;organelle part;extracellular region;cell part;synapse	transporter activity;binding;catalytic activity;enzyme regulator activity			GO:0048518,positive regulation of biological process;GO:0048522,positive regulation of cellular process;GO:0007154,cell communication;GO:0006461,protein complex assembly;GO:0050896,response to stimulus;GO:0010941,regulation of cell death;GO:0002230,positive regulation of defense response to virus by host;GO:0070588,calcium ion transmembrane transport;GO:0010038,response to metal ion;GO:0043067,re…	GO:0005622,intracellular;GO:0030018,Z disc;GO:0070161,anchoring junction;GO:0030016,myofibril;GO:0009986,cell surface;GO:0005623,cell;GO:0044464,cell part;GO:0043025,cell soma;GO:0005912,adherens junction;GO:0033267,axon part;GO:0005886,plasma membrane;GO:0005911,cell-cell junction;GO:0005634,nucleus;GO:0005737,cytoplasm;GO:0043227,membrane-bounded organelle;GO:0031410,cytoplasmic vesicle;GO:0005…	GO:0019829,cation-transporting ATPase activity;GO:0004857,enzyme inhibitor activity;GO:0015075,ion transmembrane transporter activity;GO:0005102,receptor binding;GO:0016887,ATPase activity;GO:0016787,hydrolase activity;GO:0003824,catalytic activity;GO:0046872,metal ion binding;GO:0030234,enzyme regulator activity;GO:0005515,protein binding;GO:0042623,ATPase activity, coupled;GO:0022891,substrate-…
1123	sp|P27797|CALR_HUMAN	Calreticulin OS=Homo sapiens OX=9606 GN=CALR PE=1 SV=1	up	2.83324	0.0230349	locomotion;multicellular organismal process;cellular component organization or biogenesis;immune system process;death;negative regulation of biological process;signaling;cell proliferation;response to stimulus;developmental process;regulation of biological process;reproductive process;reproduction;metabolic process;biological regulation;positive regulation of biological process;localization;cellu…	extracellular region;organelle part;cell;organelle;extracellular region part;macromolecular complex;membrane-enclosed lumen;cell part	binding		Antigen processing and presentation;Phagosome;Chagas disease;Protein processing in endoplasmic reticulum	GO:0007275,multicellular organismal development;GO:0009059,macromolecule biosynthetic process;GO:0055065,metal ion homeostasis;GO:0044262,cellular carbohydrate metabolic process;GO:0022402,cell cycle process;GO:0051169,nuclear transport;GO:0032268,regulation of cellular protein metabolic process;GO:0045595,regulation of cell differentiation;GO:0045935,positive regulation of nucleobase, nucleoside…	GO:0005886,plasma membrane;GO:0005634,nucleus;GO:0005912,adherens junction;GO:0031974,membrane-enclosed lumen;GO:0005622,intracellular;GO:0070161,anchoring junction;GO:0044464,cell part;GO:0009986,cell surface;GO:0005623,cell;GO:0044444,cytoplasmic part;GO:0043233,organelle lumen;GO:0005924,cell-substrate adherens junction;GO:0030141,secretory granule;GO:0070013,intracellular organelle lumen;GO:0…	GO:0031625,ubiquitin protein ligase binding;GO:0043167,ion binding;GO:0051427,hormone receptor binding;GO:0001948,glycoprotein binding;GO:0042562,hormone binding;GO:0003677,DNA binding;GO:0008270,zinc ion binding;GO:0005515,protein binding;GO:0003723,RNA binding;GO:0046872,metal ion binding;GO:0051082,unfolded protein binding;GO:0035258,steroid hormone receptor binding;GO:0005102,receptor binding…	ko05142,Chagas disease;ko04612,Antigen processing and presentation;ko04141,Protein processing in endoplasmic reticulum;ko04145,Phagosome
1658	sp|P57721|PCBP3_HUMAN	Poly(rC)-binding protein 3 OS=Homo sapiens OX=9606 GN=PCBP3 PE=2 SV=2	up	3.68646	0.0222875	metabolic process;cellular process	cell;extracellular region part;organelle;cell part;macromolecular complex;extracellular region	binding			GO:0044238,primary metabolic process;GO:0044237,cellular metabolic process;GO:0006139,nucleobase, nucleoside, nucleotide and nucleic acid metabolic process;GO:0016070,RNA metabolic process;GO:0016071,mRNA metabolic process;GO:0044260,cellular macromolecule metabolic process;GO:0034960,cellular biopolymer metabolic process;GO:0008152,metabolic process;GO:0043170,macromolecule metabolic process;GO:…	GO:0030529,ribonucleoprotein complex;GO:0031982,vesicle;GO:0032991,macromolecular complex;GO:0005634,nucleus;GO:0031988,membrane-bounded vesicle;GO:0043226,organelle;GO:0005829,cytosol;GO:0005622,intracellular;GO:0043229,intracellular organelle;GO:0005623,cell;GO:0044464,cell part;GO:0043231,intracellular membrane-bounded organelle;GO:0044424,intracellular part;GO:0044444,cytoplasmic part;GO:0070…	GO:0003676,nucleic acid binding;GO:0003677,DNA binding;GO:0005488,binding
2052	sp|Q12882|DPYD_HUMAN	Dihydropyrimidine dehydrogenase [NADP(+)] OS=Homo sapiens OX=9606 GN=DPYD PE=1 SV=2	up	1.60829	0.0216581	cellular process;metabolic process	cell;cell part	catalytic activity;binding	Amino acid transport and metabolism ; General function prediction only ;Nucleotide transport and metabolism ;	Drug metabolism - other enzymes;Pyrimidine metabolism;beta-Alanine metabolism;Pantothenate and CoA biosynthesis;Metabolic pathways	GO:0044238,primary metabolic process;GO:0006519,cellular amino acid and derivative metabolic process;GO:0044271,nitrogen compound biosynthetic process;GO:0055114,oxidation reduction;GO:0009056,catabolic process;GO:0055086,nucleobase, nucleoside and nucleotide metabolic process;GO:0008152,metabolic process;GO:0009987,cellular process;GO:0016053,organic acid biosynthetic process;GO:0006520,cellular…	GO:0005622,intracellular;GO:0005737,cytoplasm;GO:0044464,cell part;GO:0005623,cell;GO:0044444,cytoplasmic part;GO:0005829,cytosol;GO:0044424,intracellular part	GO:0042802,identical protein binding;GO:0050662,coenzyme binding;GO:0050660,FAD binding;GO:0017076,purine nucleotide binding;GO:0030246,carbohydrate binding;GO:0030554,adenyl nucleotide binding;GO:0005488,binding;GO:0048037,cofactor binding;GO:0016491,oxidoreductase activity;GO:0050661,NADP or NADPH binding;GO:0043169,cation binding;GO:0042803,protein homodimerization activity;GO:0046983,protein …	ko00410,beta-Alanine metabolism;ko01100,Metabolic pathways;ko00983,Drug metabolism - other enzymes;ko00770,Pantothenate and CoA biosynthesis;ko00240,Pyrimidine metabolism
129	sp|O14879|IFIT3_HUMAN	Interferon-induced protein with tetratricopeptide repeats 3 OS=Homo sapiens OX=9606 GN=IFIT3 PE=1 SV=1	up	1.72761	0.0213765	biological regulation;response to stimulus;cell proliferation;cellular process;signaling;death;negative regulation of biological process;multi-organism process;immune system process;regulation of biological process	cell part;organelle;cell	binding		Hepatitis C	GO:0048523,negative regulation of cellular process;GO:0042127,regulation of cell proliferation;GO:0050793,regulation of developmental process;GO:0008285,negative regulation of cell proliferation;GO:0051704,multi-organism process;GO:0002252,immune effector process;GO:0007166,cell surface receptor linked signal transduction;GO:0043069,negative regulation of programmed cell death;GO:0050789,regulati…	GO:0005739,mitochondrion;GO:0005829,cytosol;GO:0043226,organelle;GO:0044444,cytoplasmic part;GO:0005623,cell;GO:0043229,intracellular organelle;GO:0044464,cell part;GO:0005737,cytoplasm;GO:0043227,membrane-bounded organelle;GO:0005622,intracellular;GO:0044424,intracellular part;GO:0043231,intracellular membrane-bounded organelle	GO:0003676,nucleic acid binding;GO:0042802,identical protein binding;GO:0005488,binding;GO:0005515,protein binding;GO:0003723,RNA binding	ko05160,Hepatitis C
2336	sp|Q15365|PCBP1_HUMAN	Poly(rC)-binding protein 1 OS=Homo sapiens OX=9606 GN=PCBP1 PE=1 SV=2	up	1.69304	0.0208246	negative regulation of biological process;cellular process;response to stimulus;biological regulation;regulation of biological process;metabolic process;multi-organism process;immune system process;multicellular organismal process	macromolecular complex;cell part;membrane-enclosed lumen;extracellular region;extracellular region part;organelle;organelle part;cell	binding		Spliceosome	GO:0048519,negative regulation of biological process;GO:0031347,regulation of defense response;GO:0050776,regulation of immune response;GO:0043283,biopolymer metabolic process;GO:0006950,response to stress;GO:0043170,macromolecule metabolic process;GO:0043632,modification-dependent macromolecule catabolic process;GO:0044267,cellular protein metabolic process;GO:0002376,immune system process;GO:00…	GO:0005829,cytosol;GO:0043226,organelle;GO:0044425,membrane part;GO:0016020,membrane;GO:0031988,membrane-bounded vesicle;GO:0032991,macromolecular complex;GO:0031982,vesicle;GO:0044459,plasma membrane part;GO:0030529,ribonucleoprotein complex;GO:0044446,intracellular organelle part;GO:0044424,intracellular part;GO:0043231,intracellular membrane-bounded organelle;GO:0016323,basolateral plasma memb…	GO:0003676,nucleic acid binding;GO:0031625,ubiquitin protein ligase binding;GO:0003677,DNA binding;GO:0005488,binding;GO:0005515,protein binding;GO:0003723,RNA binding;GO:0003729,mRNA binding;GO:0019899,enzyme binding;GO:0043566,structure-specific DNA binding;GO:0003697,single-stranded DNA binding	ko03040,Spliceosome
1665	sp|P59998|ARPC4_HUMAN	Actin-related protein 2/3 complex subunit 4 OS=Homo sapiens OX=9606 GN=ARPC4 PE=1 SV=3	down	0.546751	0.0202749	cellular component organization or biogenesis;regulation of biological process;immune system process;developmental process;multicellular organismal process;locomotion;signaling;cellular process;response to stimulus;positive regulation of biological process;biological regulation	macromolecular complex;extracellular region;organelle part;cell;organelle;extracellular region part;cell part	binding;structural molecule activity		Regulation of actin cytoskeleton;Fc gamma R-mediated phagocytosis;Pathogenic Escherichia coli infection;Shigellosis;Bacterial invasion of epithelial cells	GO:0048667,cell morphogenesis involved in neuron differentiation;GO:0016043,cellular component organization;GO:0007275,multicellular organismal development;GO:0031175,neuron projection development;GO:0048468,cell development;GO:0007010,cytoskeleton organization;GO:0048013,ephrin receptor signaling pathway;GO:0000904,cell morphogenesis involved in differentiation;GO:0006996,organelle organization;…	GO:0044421,extracellular region part;GO:0043228,non-membrane-bounded organelle;GO:0044422,organelle part;GO:0005737,cytoplasm;GO:0043230,extracellular organelle;GO:0043227,membrane-bounded organelle;GO:0065010,extracellular membrane-bounded organelle;GO:0005856,cytoskeleton;GO:0005576,extracellular region;GO:0042995,cell projection;GO:0044444,cytoplasmic part;GO:0070062,extracellular vesicular ex…	GO:0019899,enzyme binding;GO:0005198,structural molecule activity;GO:0005200,structural constituent of cytoskeleton;GO:0051015,actin filament binding;GO:0005515,protein binding;GO:0005488,binding;GO:0003779,actin binding;GO:0030674,protein binding, bridging;GO:0008092,cytoskeletal protein binding	ko05100,Bacterial invasion of epithelial cells;ko05131,Shigellosis;ko05130,Pathogenic Escherichia coli infection;ko04810,Regulation of actin cytoskeleton;ko04666,Fc gamma R-mediated phagocytosis
714	sp|P07108|ACBP_HUMAN	Acyl-CoA-binding protein OS=Homo sapiens OX=9606 GN=DBI PE=1 SV=2	up	1.71304	0.0202445	localization;positive regulation of biological process;biological regulation;cellular process;signaling;establishment of localization;response to stimulus;developmental process;multicellular organismal process;metabolic process;regulation of biological process;multi-organism process	macromolecular complex;extracellular region;organelle part;cell;organelle;extracellular region part;cell part	binding;enzyme regulator activity	Lipid transport and metabolism ;	PPAR signaling pathway	GO:0048731,system development;GO:0021537,telencephalon development;GO:0065009,regulation of molecular function;GO:0010646,regulation of cell communication;GO:0051969,regulation of transmission of nerve impulse;GO:0018904,organic ether metabolic process;GO:0051174,regulation of phosphorus metabolic process;GO:0006662,glycerol ether metabolic process;GO:0044255,cellular lipid metabolic process;GO:0…	GO:0044421,extracellular region part;GO:0005737,cytoplasm;GO:0043227,membrane-bounded organelle;GO:0043230,extracellular organelle;GO:0044444,cytoplasmic part;GO:0070062,extracellular vesicular exosome;GO:0005576,extracellular region;GO:0065010,extracellular membrane-bounded organelle;GO:0043231,intracellular membrane-bounded organelle;GO:0044424,intracellular part;GO:0005622,intracellular;GO:004…	GO:0008601,protein phosphatase type 2A regulator activity;GO:0046983,protein dimerization activity;GO:0019208,phosphatase regulator activity;GO:0030234,enzyme regulator activity;GO:0008289,lipid binding;GO:0019888,protein phosphatase regulator activity;GO:0005102,receptor binding;GO:0005488,binding;GO:0005515,protein binding	ko03320,PPAR signaling pathway
1061	sp|P23381|SYWC_HUMAN	"Tryptophan--tRNA ligase, cytoplasmic OS=Homo sapiens OX=9606 GN=WARS PE=1 SV=2"	down	0.616266	0.0202445	biological regulation;cell proliferation;negative regulation of biological process;cellular process;multicellular organismal process;developmental process;regulation of biological process;metabolic process	cell;cell part;organelle;extracellular region part;extracellular region	catalytic activity;binding	Translation, ribosomal structure and biogenesis ;	Aminoacyl-tRNA biosynthesis;Tryptophan metabolism	GO:0065007,biological regulation;GO:0034660,ncRNA metabolic process;GO:0042180,cellular ketone metabolic process;GO:0051239,regulation of multicellular organismal process;GO:0044262,cellular carbohydrate metabolic process;GO:0044106,cellular amine metabolic process;GO:0009059,macromolecule biosynthetic process;GO:0043038,amino acid activation;GO:0016070,RNA metabolic process;GO:0009308,amine meta…	GO:0044424,intracellular part;GO:0043231,intracellular membrane-bounded organelle;GO:0043229,intracellular organelle;GO:0005623,cell;GO:0044464,cell part;GO:0005622,intracellular;GO:0005829,cytosol;GO:0031988,membrane-bounded vesicle;GO:0043226,organelle;GO:0005634,nucleus;GO:0031982,vesicle;GO:0044421,extracellular region part;GO:0005737,cytoplasm;GO:0043227,membrane-bounded organelle;GO:0043230…	GO:0030554,adenyl nucleotide binding;GO:0005488,binding;GO:0017076,purine nucleotide binding;GO:0016875,ligase activity, forming carbon-oxygen bonds;GO:0016876,ligase activity, forming aminoacyl-tRNA and related compounds;GO:0001883,purine nucleoside binding;GO:0016874,ligase activity;GO:0004812,aminoacyl-tRNA ligase activity;GO:0005515,protein binding;GO:0032555,purine ribonucleotide binding;GO:…	ko00970,Aminoacyl-tRNA biosynthesis;ko00380,Tryptophan metabolism
1902	sp|Q00653|NFKB2_HUMAN	Nuclear factor NF-kappa-B p100 subunit OS=Homo sapiens OX=9606 GN=NFKB2 PE=1 SV=4	down	0.558911	0.0200553	developmental process;multicellular organismal process;regulation of biological process;metabolic process;cellular component organization or biogenesis;multi-organism process;immune system process;biological regulation;positive regulation of biological process;negative regulation of biological process;signaling;cellular process;response to stimulus;rhythmic process	cell;organelle part;membrane-enclosed lumen;cell part;organelle;macromolecular complex	protein binding transcription factor activity;binding;nucleic acid binding transcription factor activity	General function prediction only ;	MAPK signaling pathway;Pathways in cancer	GO:0002376,immune system process;GO:0031323,regulation of cellular metabolic process;GO:0006355,regulation of transcription, DNA-dependent;GO:0032502,developmental process;GO:0050778,positive regulation of immune response;GO:0001819,positive regulation of cytokine production;GO:0010558,negative regulation of macromolecule biosynthetic process;GO:0045892,negative regulation of transcription, DNA-d…	GO:0044446,intracellular organelle part;GO:0032991,macromolecular complex;GO:0005634,nucleus;GO:0043234,protein complex;GO:0043226,organelle;GO:0005829,cytosol;GO:0005622,intracellular;GO:0005623,cell;GO:0043229,intracellular organelle;GO:0044464,cell part;GO:0005654,nucleoplasm;GO:0044424,intracellular part;GO:0031974,membrane-enclosed lumen;GO:0043231,intracellular membrane-bounded organelle;GO…	GO:0016563,transcription activator activity;GO:0003712,transcription cofactor activity;GO:0003682,chromatin binding;GO:0003713,transcription coactivator activity;GO:0005488,binding;GO:0005515,protein binding;GO:0030528,transcription regulator activity;GO:0008134,transcription factor binding	ko04010,MAPK signaling pathway;ko05200,Pathways in cancer
693	sp|P05556|ITB1_HUMAN	Integrin beta-1 OS=Homo sapiens OX=9606 GN=ITGB1 PE=1 SV=2	up	1.51009	0.0199216	biological regulation;positive regulation of biological process;localization;establishment of localization;cellular process;developmental process;biological adhesion;regulation of biological process;reproductive process;reproduction;metabolic process;growth;cell proliferation;response to stimulus;negative regulation of biological process;death;signaling;locomotion;multicellular organismal process…	macromolecular complex;extracellular region;cell;synapse;cell part;organelle;extracellular region part	molecular transducer activity;binding		Bacterial invasion of epithelial cells;Axon guidance;Dilated cardiomyopathy;Cell adhesion molecules (CAMs);Arrhythmogenic right ventricular cardiomyopathy (ARVC);Hypertrophic cardiomyopathy (HCM);Leishmaniasis;Leukocyte transendothelial migration;Regulation of actin cytoskeleton;Phagosome;Focal adhesion;ECM-receptor interaction;Small cell lung cancer;Pathways in cancer;Toxoplasmosis;Shigellosis;P…	GO:0051093,negative regulation of developmental process;GO:0048468,cell development;GO:0006898,receptor-mediated endocytosis;GO:0008284,positive regulation of cell proliferation;GO:0043408,regulation of MAPKKK cascade;GO:0009790,embryonic development;GO:0051270,regulation of cell motion;GO:0043547,positive regulation of GTPase activity;GO:0050790,regulation of catalytic activity;GO:0010604,positi…	GO:0031410,cytoplasmic vesicle;GO:0001669,acrosomal vesicle;GO:0044421,extracellular region part;GO:0009897,external side of plasma membrane;GO:0042995,cell projection;GO:0031256,leading edge membrane;GO:0005924,cell-substrate adherens junction;GO:0005622,intracellular;GO:0005623,cell;GO:0009986,cell surface;GO:0044464,cell part;GO:0032155,cell division site part;GO:0005912,adherens junction;GO:0…	GO:0005515,protein binding;GO:0003779,actin binding;GO:0046982,protein heterodimerization activity;GO:0001968,fibronectin binding;GO:0019901,protein kinase binding;GO:0001618,viral receptor activity;GO:0001948,glycoprotein binding;GO:0043167,ion binding;GO:0050840,extracellular matrix binding;GO:0043236,laminin binding;GO:0019900,kinase binding;GO:0060089,molecular transducer activity;GO:0005102,…	ko04810,Regulation of actin cytoskeleton;ko04514,Cell adhesion molecules (CAMs);ko05100,Bacterial invasion of epithelial cells;ko05414,Dilated cardiomyopathy;ko05131,Shigellosis;ko05145,Toxoplasmosis;ko04360,Axon guidance;ko05410,Hypertrophic cardiomyopathy (HCM);ko04512,ECM-receptor interaction;ko05130,Pathogenic Escherichia coli infection;ko05200,Pathways in cancer;ko04510,Focal adhesion;ko0514…
1144	sp|P28838|AMPL_HUMAN	Cytosol aminopeptidase OS=Homo sapiens OX=9606 GN=LAP3 PE=1 SV=3	up	1.59589	0.0199215	metabolic process	extracellular region;cell part;extracellular region part;organelle;cell;organelle part;membrane-enclosed lumen	catalytic activity;binding	Amino acid transport and metabolism ;	Arginine and proline metabolism;Glutathione metabolism;Metabolic pathways	GO:0009056,catabolic process;GO:0030163,protein catabolic process;GO:0009057,macromolecule catabolic process;GO:0043170,macromolecule metabolic process;GO:0008152,metabolic process;GO:0043283,biopolymer metabolic process;GO:0044238,primary metabolic process;GO:0019538,protein metabolic process;GO:0006508,proteolysis;GO:0043285,biopolymer catabolic process	GO:0030055,cell-substrate junction;GO:0043230,extracellular organelle;GO:0005576,extracellular region;GO:0065010,extracellular membrane-bounded organelle;GO:0070062,extracellular vesicular exosome;GO:0005802,trans-Golgi network;GO:0030054,cell junction;GO:0016323,basolateral plasma membrane;GO:0044424,intracellular part;GO:0043231,intracellular membrane-bounded organelle;GO:0005654,nucleoplasm;GO…	GO:0008237,metallopeptidase activity;GO:0043167,ion binding;GO:0046914,transition metal ion binding;GO:0008238,exopeptidase activity;GO:0005488,binding;GO:0030145,manganese ion binding;GO:0016787,hydrolase activity;GO:0004177,aminopeptidase activity;GO:0008233,peptidase activity;GO:0003824,catalytic activity;GO:0046872,metal ion binding;GO:0043169,cation binding;GO:0070011,peptidase activity, act…	ko00330,Arginine and proline metabolism;ko00480,Glutathione metabolism;ko01100,Metabolic pathways
1944	sp|Q02952|AKA12_HUMAN	A-kinase anchor protein 12 OS=Homo sapiens OX=9606 GN=AKAP12 PE=1 SV=4	down	0.38278	0.0198447	regulation of biological process;metabolic process;signaling;cellular process;response to stimulus;establishment of localization;biological regulation;localization;positive regulation of biological process	organelle;cell part;cell	binding			GO:0009967,positive regulation of signal transduction;GO:0030801,positive regulation of cyclic nucleotide metabolic process;GO:0006810,transport;GO:0031328,positive regulation of cellular biosynthetic process;GO:0030802,regulation of cyclic nucleotide biosynthetic process;GO:0051173,positive regulation of nitrogen compound metabolic process;GO:0051649,establishment of localization in cell;GO:0009…	GO:0016323,basolateral plasma membrane;GO:0044424,intracellular part;GO:0005912,adherens junction;GO:0005622,intracellular;GO:0070161,anchoring junction;GO:0043229,intracellular organelle;GO:0005623,cell;GO:0044464,cell part;GO:0044425,membrane part;GO:0016020,membrane;GO:0043226,organelle;GO:0044459,plasma membrane part;GO:0005886,plasma membrane;GO:0043232,intracellular non-membrane-bounded org…	GO:0005488,binding;GO:0005515,protein binding;GO:0019899,enzyme binding
56	sp|O00299|CLIC1_HUMAN	Chloride intracellular channel protein 1 OS=Homo sapiens OX=9606 GN=CLIC1 PE=1 SV=4	up	1.53475	0.0197837	cellular process;signaling;response to stimulus;biological regulation;positive regulation of biological process;regulation of biological process;metabolic process;biological adhesion;developmental process;multicellular organismal process	extracellular region part;organelle;cell part;cell;organelle part;extracellular region;macromolecular complex	catalytic activity;transporter activity;binding			GO:0007154,cell communication;GO:0051186,cofactor metabolic process;GO:0048518,positive regulation of biological process;GO:0048522,positive regulation of cellular process;GO:0019725,cellular homeostasis;GO:0050794,regulation of cellular process;GO:0007155,cell adhesion;GO:0016337,cell-cell adhesion;GO:0050896,response to stimulus;GO:0051881,regulation of mitochondrial membrane potential;GO:00069…	GO:0032991,macromolecular complex;GO:0031982,vesicle;GO:0044446,intracellular organelle part;GO:0005739,mitochondrion;GO:0044425,membrane part;GO:0043226,organelle;GO:0016020,membrane;GO:0043234,protein complex;GO:0031988,membrane-bounded vesicle;GO:0043229,intracellular organelle;GO:0048471,perinuclear region of cytoplasm;GO:0031224,intrinsic to membrane;GO:0043231,intracellular membrane-bounded…	GO:0016740,transferase activity;GO:0015075,ion transmembrane transporter activity;GO:0016765,transferase activity, transferring alkyl or aryl (other than methyl) groups;GO:0004364,glutathione transferase activity;GO:0003824,catalytic activity;GO:0022857,transmembrane transporter activity;GO:0022892,substrate-specific transporter activity;GO:0005215,transporter activity;GO:0005515,protein binding;…
3020	sp|Q8N9T8|KRI1_HUMAN	Protein KRI1 homolog OS=Homo sapiens OX=9606 GN=KRI1 PE=1 SV=3	up	1.50147	0.019457		organelle part;cell;membrane-enclosed lumen;organelle;cell part					GO:0043229,intracellular organelle;GO:0005623,cell;GO:0044464,cell part;GO:0005622,intracellular;GO:0043231,intracellular membrane-bounded organelle;GO:0044424,intracellular part;GO:0031974,membrane-enclosed lumen;GO:0043232,intracellular non-membrane-bounded organelle;GO:0005634,nucleus;GO:0044446,intracellular organelle part;GO:0043226,organelle;GO:0005730,nucleolus;GO:0043227,membrane-bounded …
619	sp|P00558|PGK1_HUMAN	Phosphoglycerate kinase 1 OS=Homo sapiens OX=9606 GN=PGK1 PE=1 SV=3	up	2.26744	0.0193911	developmental process;cellular process;metabolic process	cell;cell part;extracellular region part;organelle;extracellular region	binding;catalytic activity	Carbohydrate transport and metabolism ;	Microbial metabolism in diverse environments;Glycolysis / Gluconeogenesis;Metabolic pathways	GO:0042180,cellular ketone metabolic process;GO:0048513,organ development;GO:0019319,hexose biosynthetic process;GO:0009887,organ morphogenesis;GO:0016051,carbohydrate biosynthetic process;GO:0007275,multicellular organismal development;GO:0030855,epithelial cell differentiation;GO:0032502,developmental process;GO:0060429,epithelium development;GO:0048729,tissue morphogenesis;GO:0046364,monosacch…	GO:0005829,cytosol;GO:0044425,membrane part;GO:0016020,membrane;GO:0043226,organelle;GO:0031988,membrane-bounded vesicle;GO:0031982,vesicle;GO:0044424,intracellular part;GO:0044464,cell part;GO:0045121,membrane raft;GO:0005623,cell;GO:0005622,intracellular;GO:0005576,extracellular region;GO:0065010,extracellular membrane-bounded organelle;GO:0070062,extracellular vesicular exosome;GO:0044444,cyto…	GO:0005488,binding;GO:0030554,adenyl nucleotide binding;GO:0017076,purine nucleotide binding;GO:0032555,purine ribonucleotide binding;GO:0005515,protein binding;GO:0001882,nucleoside binding;GO:0032553,ribonucleotide binding;GO:0001883,purine nucleoside binding;GO:0000166,nucleotide binding;GO:0016772,transferase activity, transferring phosphorus-containing groups;GO:0032559,adenyl ribonucleotide…	ko01120,Microbial metabolism in diverse environments;ko00010,Glycolysis / Gluconeogenesis;ko01100,Metabolic pathways
4602	sp|Q9Y2L1|RRP44_HUMAN	Exosome complex exonuclease RRP44 OS=Homo sapiens OX=9606 GN=DIS3 PE=1 SV=2	down	0.662519	0.0188834	biological regulation;regulation of biological process;cellular process;metabolic process;cellular component organization or biogenesis	macromolecular complex;organelle part;cell;membrane-enclosed lumen;cell part;organelle	binding;catalytic activity;enzyme regulator activity	Transcription ;	RNA degradation	GO:0010608,posttranscriptional regulation of gene expression;GO:0016070,RNA metabolic process;GO:0016071,mRNA metabolic process;GO:0019222,regulation of metabolic process;GO:0006401,RNA catabolic process;GO:0000956,nuclear-transcribed mRNA catabolic process;GO:0034660,ncRNA metabolic process;GO:0050790,regulation of catalytic activity;GO:0043087,regulation of GTPase activity;GO:0065007,biological…	GO:0043233,organelle lumen;GO:0031981,nuclear lumen;GO:0044444,cytoplasmic part;GO:0044422,organelle part;GO:0070013,intracellular organelle lumen;GO:0043228,non-membrane-bounded organelle;GO:0005737,cytoplasm;GO:0043227,membrane-bounded organelle;GO:0044428,nuclear part;GO:0005730,nucleolus;GO:0016020,membrane;GO:0043234,protein complex;GO:0043226,organelle;GO:0005829,cytosol;GO:0044446,intracel…	GO:0030234,enzyme regulator activity;GO:0003824,catalytic activity;GO:0004540,ribonuclease activity;GO:0060589,nucleoside-triphosphatase regulator activity;GO:0016787,hydrolase activity;GO:0004519,endonuclease activity;GO:0004518,nuclease activity;GO:0016788,hydrolase activity, acting on ester bonds;GO:0003676,nucleic acid binding;GO:0030695,GTPase regulator activity;GO:0005488,binding;GO:0004527…	ko03018,RNA degradation
4133	sp|Q9NRP0|OSTC_HUMAN	Oligosaccharyltransferase complex subunit OSTC OS=Homo sapiens OX=9606 GN=OSTC PE=1 SV=1	up	2.70377	0.0184878	metabolic process;cellular process	organelle part;cell;organelle;cell part;macromolecular complex	catalytic activity;binding			GO:0044238,primary metabolic process;GO:0006487,protein amino acid N-linked glycosylation;GO:0009058,biosynthetic process;GO:0006464,protein modification process;GO:0044249,cellular biosynthetic process;GO:0009101,glycoprotein biosynthetic process;GO:0044260,cellular macromolecule metabolic process;GO:0034960,cellular biopolymer metabolic process;GO:0018279,protein amino acid N-linked glycosylati…	GO:0032991,macromolecular complex;GO:0044446,intracellular organelle part;GO:0043234,protein complex;GO:0016020,membrane;GO:0044425,membrane part;GO:0043226,organelle;GO:0043229,intracellular organelle;GO:0005623,cell;GO:0044432,endoplasmic reticulum part;GO:0044464,cell part;GO:0005783,endoplasmic reticulum;GO:0005622,intracellular;GO:0043231,intracellular membrane-bounded organelle;GO:0031090,o…	GO:0016758,transferase activity, transferring hexosyl groups;GO:0016740,transferase activity;GO:0016757,transferase activity, transferring glycosyl groups;GO:0003824,catalytic activity;GO:0005515,protein binding;GO:0005488,binding
332	sp|O60664|PLIN3_HUMAN	Perilipin-3 OS=Homo sapiens OX=9606 GN=PLIN3 PE=1 SV=3	up	1.93807	0.0182267	establishment of localization;cellular process;localization	organelle;cell part;organelle part;cell	binding		PPAR signaling pathway	GO:0051179,localization;GO:0006810,transport;GO:0009987,cellular process;GO:0016192,vesicle-mediated transport;GO:0051234,establishment of localization	GO:0005811,lipid particle;GO:0044444,cytoplasmic part;GO:0005737,cytoplasm;GO:0043227,membrane-bounded organelle;GO:0044440,endosomal part;GO:0044422,organelle part;GO:0010008,endosome membrane;GO:0044446,intracellular organelle part;GO:0005794,Golgi apparatus;GO:0043226,organelle;GO:0016020,membrane;GO:0043229,intracellular organelle;GO:0005623,cell;GO:0044464,cell part;GO:0005622,intracellular;…	GO:0005515,protein binding;GO:0005488,binding	ko03320,PPAR signaling pathway
2251	sp|Q14669|TRIPC_HUMAN	E3 ubiquitin-protein ligase TRIP12 OS=Homo sapiens OX=9606 GN=TRIP12 PE=1 SV=1	down	0.661882	0.0177695	cellular process;metabolic process;developmental process;multicellular organismal process	organelle part;cell;membrane-enclosed lumen;organelle;cell part	binding;catalytic activity	Posttranslational modification, protein turnover, chaperones ;	Ubiquitin mediated proteolysis	GO:0009056,catabolic process;GO:0032501,multicellular organismal process;GO:0051603,proteolysis involved in cellular protein catabolic process;GO:0008152,metabolic process;GO:0009987,cellular process;GO:0044238,primary metabolic process;GO:0006464,protein modification process;GO:0019941,modification-dependent protein catabolic process;GO:0006511,ubiquitin-dependent protein catabolic process;GO:00…	GO:0044428,nuclear part;GO:0043227,membrane-bounded organelle;GO:0044422,organelle part;GO:0070013,intracellular organelle lumen;GO:0043233,organelle lumen;GO:0031981,nuclear lumen;GO:0005623,cell;GO:0043229,intracellular organelle;GO:0044464,cell part;GO:0005622,intracellular;GO:0044424,intracellular part;GO:0031974,membrane-enclosed lumen;GO:0043231,intracellular membrane-bounded organelle;GO:0…	GO:0051427,hormone receptor binding;GO:0005488,binding;GO:0005515,protein binding;GO:0035257,nuclear hormone receptor binding;GO:0003824,catalytic activity;GO:0016879,ligase activity, forming carbon-nitrogen bonds;GO:0005102,receptor binding;GO:0019787,small conjugating protein ligase activity;GO:0016881,acid-amino acid ligase activity;GO:0004842,ubiquitin-protein ligase activity;GO:0008134,trans…	ko04120,Ubiquitin mediated proteolysis
652	sp|P04075|ALDOA_HUMAN	Fructose-bisphosphate aldolase A OS=Homo sapiens OX=9606 GN=ALDOA PE=1 SV=2	up	2.17866	0.0177307	localization;biological regulation;establishment of localization;response to stimulus;cellular process;multicellular organismal process;developmental process;metabolic process;cellular component organization or biogenesis;regulation of biological process	organelle part;membrane-enclosed lumen;cell;organelle;extracellular region part;cell part;extracellular region	binding;catalytic activity	Carbohydrate transport and metabolism ;	Fructose and mannose metabolism;Microbial metabolism in diverse environments;Glycolysis / Gluconeogenesis;Metabolic pathways;Pentose phosphate pathway	GO:0050896,response to stimulus;GO:0006887,exocytosis;GO:0009144,purine nucleoside triphosphate metabolic process;GO:0006094,gluconeogenesis;GO:0034641,cellular nitrogen compound metabolic process;GO:0019725,cellular homeostasis;GO:0009142,nucleoside triphosphate biosynthetic process;GO:0006461,protein complex assembly;GO:0060249,anatomical structure homeostasis;GO:0022603,regulation of anatomica…	GO:0044449,contractile fiber part;GO:0044421,extracellular region part;GO:0044422,organelle part;GO:0031410,cytoplasmic vesicle;GO:0005737,cytoplasm;GO:0043227,membrane-bounded organelle;GO:0060205,cytoplasmic membrane-bounded vesicle lumen;GO:0030141,secretory granule;GO:0043233,organelle lumen;GO:0044444,cytoplasmic part;GO:0031974,membrane-enclosed lumen;GO:0005623,cell;GO:0044464,cell part;GO…	GO:0016829,lyase activity;GO:0016832,aldehyde-lyase activity;GO:0003824,catalytic activity;GO:0042802,identical protein binding;GO:0008092,cytoskeletal protein binding;GO:0015631,tubulin binding;GO:0016830,carbon-carbon lyase activity;GO:0004332,fructose-bisphosphate aldolase activity;GO:0030246,carbohydrate binding;GO:0005515,protein binding;GO:0005488,binding;GO:0048029,monosaccharide binding;G…	ko01100,Metabolic pathways;ko00051,Fructose and mannose metabolism;ko00030,Pentose phosphate pathway;ko01120,Microbial metabolism in diverse environments;ko00010,Glycolysis / Gluconeogenesis
3491	sp|Q96LR5|UB2E2_HUMAN	Ubiquitin-conjugating enzyme E2 E2 OS=Homo sapiens OX=9606 GN=UBE2E2 PE=1 SV=1	down	0.565153	0.0175815	positive regulation of biological process;biological regulation;response to stimulus;cellular process;signaling;negative regulation of biological process;cellular component organization or biogenesis;metabolic process;regulation of biological process	cell part;organelle;organelle part;membrane-enclosed lumen;cell;macromolecular complex	binding;catalytic activity	Posttranslational modification, protein turnover, chaperones ;	Shigellosis;Protein processing in endoplasmic reticulum;Ubiquitin mediated proteolysis	GO:0019941,modification-dependent protein catabolic process;GO:0065009,regulation of molecular function;GO:0000090,mitotic anaphase;GO:0009056,catabolic process;GO:0000280,nuclear division;GO:0007049,cell cycle;GO:0043687,post-translational protein modification;GO:0016567,protein ubiquitination;GO:0043285,biopolymer catabolic process;GO:0044265,cellular macromolecule catabolic process;GO:0000087,…	GO:0005829,cytosol;GO:0043226,organelle;GO:0043234,protein complex;GO:0005634,nucleus;GO:0032991,macromolecular complex;GO:0044446,intracellular organelle part;GO:0043231,intracellular membrane-bounded organelle;GO:0044424,intracellular part;GO:0031974,membrane-enclosed lumen;GO:0005654,nucleoplasm;GO:0044464,cell part;GO:0005623,cell;GO:0043229,intracellular organelle;GO:0005622,intracellular;GO…	GO:0005515,protein binding;GO:0032555,purine ribonucleotide binding;GO:0001882,nucleoside binding;GO:0032553,ribonucleotide binding;GO:0000166,nucleotide binding;GO:0032559,adenyl ribonucleotide binding;GO:0019787,small conjugating protein ligase activity;GO:0005524,ATP binding;GO:0003824,catalytic activity;GO:0017076,purine nucleotide binding;GO:0005488,binding;GO:0030554,adenyl nucleotide bindi…	ko05131,Shigellosis;ko04141,Protein processing in endoplasmic reticulum;ko04120,Ubiquitin mediated proteolysis
1046	sp|P22314|UBA1_HUMAN	Ubiquitin-like modifier-activating enzyme 1 OS=Homo sapiens OX=9606 GN=UBA1 PE=1 SV=3	up	1.71386	0.0174055	response to stimulus;cellular process;metabolic process	extracellular region part;organelle;cell part;organelle part;cell;extracellular region	binding;catalytic activity	Coenzyme transport and metabolism ;	Ubiquitin mediated proteolysis;Parkinson's disease	GO:0009987,cellular process;GO:0043283,biopolymer metabolic process;GO:0008152,metabolic process;GO:0006950,response to stress;GO:0043170,macromolecule metabolic process;GO:0043632,modification-dependent macromolecule catabolic process;GO:0044267,cellular protein metabolic process;GO:0051603,proteolysis involved in cellular protein catabolic process;GO:0009056,catabolic process;GO:0070647,protein…	GO:0043227,membrane-bounded organelle;GO:0005737,cytoplasm;GO:0030057,desmosome;GO:0044422,organelle part;GO:0044427,chromosomal part;GO:0044421,extracellular region part;GO:0000323,lytic vacuole;GO:0044444,cytoplasmic part;GO:0005789,endoplasmic reticulum membrane;GO:0070161,anchoring junction;GO:0005622,intracellular;GO:0005623,cell;GO:0044464,cell part;GO:0005774,vacuolar membrane;GO:0016327,a…	GO:0001882,nucleoside binding;GO:0032553,ribonucleotide binding;GO:0032555,purine ribonucleotide binding;GO:0005515,protein binding;GO:0005524,ATP binding;GO:0003824,catalytic activity;GO:0000166,nucleotide binding;GO:0032559,adenyl ribonucleotide binding;GO:0019787,small conjugating protein ligase activity;GO:0017076,purine nucleotide binding;GO:0005488,binding;GO:0030554,adenyl nucleotide bindi…	ko05012,Parkinson's disease;ko04120,Ubiquitin mediated proteolysis
3910	sp|Q9H1B7|I2BPL_HUMAN	Interferon regulatory factor 2-binding protein-like OS=Homo sapiens OX=9606 GN=IRF2BPL PE=1 SV=1	up	2.29759	0.0170694	biological regulation;positive regulation of biological process;negative regulation of biological process;cellular process;developmental process;multicellular organismal process;reproductive process;regulation of biological process;reproduction;metabolic process	extracellular region;membrane-enclosed lumen;organelle part;cell;cell part;organelle;extracellular region part	binding			GO:0045449,regulation of transcription;GO:0031325,positive regulation of cellular metabolic process;GO:0051253,negative regulation of RNA metabolic process;GO:0032501,multicellular organismal process;GO:0045944,positive regulation of transcription from RNA polymerase II promoter;GO:0045893,positive regulation of transcription, DNA-dependent;GO:0051254,positive regulation of RNA metabolic process;…	GO:0005576,extracellular region;GO:0043233,organelle lumen;GO:0031981,nuclear lumen;GO:0043227,membrane-bounded organelle;GO:0005615,extracellular space;GO:0044428,nuclear part;GO:0044421,extracellular region part;GO:0070013,intracellular organelle lumen;GO:0044422,organelle part;GO:0005634,nucleus;GO:0044446,intracellular organelle part;GO:0043226,organelle;GO:0044464,cell part;GO:0043229,intrac…	GO:0043169,cation binding;GO:0005488,binding;GO:0043167,ion binding;GO:0046872,metal ion binding
913	sp|P14866|HNRPL_HUMAN	Heterogeneous nuclear ribonucleoprotein L OS=Homo sapiens OX=9606 GN=HNRNPL PE=1 SV=2	up	1.52925	0.0170596	metabolic process;cellular process	extracellular region;organelle part;cell;organelle;extracellular region part;macromolecular complex;membrane-enclosed lumen;cell part	binding			GO:0043170,macromolecule metabolic process;GO:0008152,metabolic process;GO:0009987,cellular process;GO:0043283,biopolymer metabolic process;GO:0044238,primary metabolic process;GO:0006139,nucleobase, nucleoside, nucleotide and nucleic acid metabolic process;GO:0034960,cellular biopolymer metabolic process;GO:0008380,RNA splicing;GO:0044260,cellular macromolecule metabolic process;GO:0006807,nitro…	GO:0031988,membrane-bounded vesicle;GO:0016020,membrane;GO:0043226,organelle;GO:0044446,intracellular organelle part;GO:0030529,ribonucleoprotein complex;GO:0031982,vesicle;GO:0032991,macromolecular complex;GO:0005634,nucleus;GO:0005654,nucleoplasm;GO:0044424,intracellular part;GO:0031974,membrane-enclosed lumen;GO:0043231,intracellular membrane-bounded organelle;GO:0005622,intracellular;GO:00432…	GO:0005515,protein binding;GO:0000166,nucleotide binding;GO:0005488,binding
1514	sp|P50914|RL14_HUMAN	60S ribosomal protein L14 OS=Homo sapiens OX=9606 GN=RPL14 PE=1 SV=4	down	0.315507	0.0168429	reproductive process;cellular component organization or biogenesis;reproduction;metabolic process;viral reproduction;localization;cellular process;establishment of localization	extracellular region part;organelle;cell part;organelle part;cell;extracellular region;macromolecular complex	binding;structural molecule activity	Translation, ribosomal structure and biogenesis ;	Ribosome	GO:0006605,protein targeting;GO:0046907,intracellular transport;GO:0009056,catabolic process;GO:0019083,viral transcription;GO:0043284,biopolymer biosynthetic process;GO:0043241,protein complex disassembly;GO:0006402,mRNA catabolic process;GO:0043624,cellular protein complex disassembly;GO:0043436,oxoacid metabolic process;GO:0045047,protein targeting to ER;GO:0019752,carboxylic acid metabolic pr…	GO:0022626,cytosolic ribosome;GO:0044464,cell part;GO:0043229,intracellular organelle;GO:0005623,cell;GO:0005840,ribosome;GO:0005622,intracellular;GO:0015934,large ribosomal subunit;GO:0044445,cytosolic part;GO:0044424,intracellular part;GO:0043232,intracellular non-membrane-bounded organelle;GO:0032991,macromolecular complex;GO:0030529,ribonucleoprotein complex;GO:0031982,vesicle;GO:0044446,intr…	GO:0005515,protein binding;GO:0005488,binding;GO:0003735,structural constituent of ribosome;GO:0005198,structural molecule activity	ko03010,Ribosome
3213	sp|Q92522|H1X_HUMAN	Histone H1x OS=Homo sapiens OX=9606 GN=H1FX PE=1 SV=1	down	0.435133	0.0157591	cellular component organization or biogenesis;cellular process	macromolecular complex;membrane-enclosed lumen;organelle part;cell;cell part;organelle	binding			GO:0065003,macromolecular complex assembly;GO:0006323,DNA packaging;GO:0034622,cellular macromolecular complex assembly;GO:0065004,protein-DNA complex assembly;GO:0010926,anatomical structure formation;GO:0034621,cellular macromolecular complex subunit organization;GO:0031497,chromatin assembly;GO:0009987,cellular process;GO:0051276,chromosome organization;GO:0034728,nucleosome organization;GO:00…	GO:0044446,intracellular organelle part;GO:0043232,intracellular non-membrane-bounded organelle;GO:0032991,macromolecular complex;GO:0005634,nucleus;GO:0043226,organelle;GO:0005622,intracellular;GO:0032993,protein-DNA complex;GO:0043229,intracellular organelle;GO:0005623,cell;GO:0044464,cell part;GO:0043231,intracellular membrane-bounded organelle;GO:0044424,intracellular part;GO:0000786,nucleoso…	GO:0005488,binding;GO:0003676,nucleic acid binding;GO:0003677,DNA binding
883	sp|P13693|TCTP_HUMAN	Translationally-controlled tumor protein OS=Homo sapiens OX=9606 GN=TPT1 PE=1 SV=1	down	0.626693	0.0151217	localization;biological regulation;establishment of localization;response to stimulus;multi-organism process;cellular process	cell;organelle part;cell part;extracellular region part;organelle;macromolecular complex;extracellular region	binding			GO:0051707,response to other organism;GO:0019725,cellular homeostasis;GO:0055082,cellular chemical homeostasis;GO:0006812,cation transport;GO:0006874,cellular calcium ion homeostasis;GO:0030001,metal ion transport;GO:0050896,response to stimulus;GO:0055074,calcium ion homeostasis;GO:0009987,cellular process;GO:0006875,cellular metal ion homeostasis;GO:0030003,cellular cation homeostasis;GO:005117…	GO:0043232,intracellular non-membrane-bounded organelle;GO:0032991,macromolecular complex;GO:0005634,nucleus;GO:0044446,intracellular organelle part;GO:0031982,vesicle;GO:0031988,membrane-bounded vesicle;GO:0043226,organelle;GO:0043234,protein complex;GO:0043229,intracellular organelle;GO:0005623,cell;GO:0044464,cell part;GO:0005622,intracellular;GO:0044430,cytoskeletal part;GO:0005768,endosome;G…	GO:0005515,protein binding;GO:0043169,cation binding;GO:0005488,binding;GO:0005509,calcium ion binding;GO:0043167,ion binding;GO:0046872,metal ion binding
1319	sp|P40925|MDHC_HUMAN	"Malate dehydrogenase, cytoplasmic OS=Homo sapiens OX=9606 GN=MDH1 PE=1 SV=4"	up	1.50041	0.014602	regulation of biological process;cellular process;metabolic process;multi-organism process;immune system process;response to stimulus;biological regulation	extracellular region;cell;organelle part;cell part;extracellular region part;organelle	catalytic activity;binding	Energy production and conversion ;	Citrate cycle (TCA cycle);Microbial metabolism in diverse environments;Glyoxylate and dicarboxylate metabolism;Metabolic pathways;Pyruvate metabolism;Proximal tubule bicarbonate reclamation	GO:0043436,oxoacid metabolic process;GO:0019752,carboxylic acid metabolic process;GO:0048583,regulation of response to stimulus;GO:0032787,monocarboxylic acid metabolic process;GO:0005975,carbohydrate metabolic process;GO:0006766,vitamin metabolic process;GO:0019318,hexose metabolic process;GO:0009056,catabolic process;GO:0006734,NADH metabolic process;GO:0055086,nucleobase, nucleoside and nucleo…	GO:0044459,plasma membrane part;GO:0031982,vesicle;GO:0044446,intracellular organelle part;GO:0043232,intracellular non-membrane-bounded organelle;GO:0043226,organelle;GO:0044425,membrane part;GO:0016020,membrane;GO:0031988,membrane-bounded vesicle;GO:0005829,cytosol;GO:0005739,mitochondrion;GO:0044430,cytoskeletal part;GO:0043229,intracellular organelle;GO:0043231,intracellular membrane-bounded …	GO:0003824,catalytic activity;GO:0016491,oxidoreductase activity;GO:0000166,nucleotide binding;GO:0016616,oxidoreductase activity, acting on the CH-OH group of donors, NAD or NADP as acceptor;GO:0051287,NAD or NADH binding;GO:0030060,L-malate dehydrogenase activity;GO:0016615,malate dehydrogenase activity;GO:0016614,oxidoreductase activity, acting on CH-OH group of donors;GO:0050662,coenzyme bind…	ko00020,Citrate cycle (TCA cycle);ko00630,Glyoxylate and dicarboxylate metabolism;ko01120,Microbial metabolism in diverse environments;ko04964,Proximal tubule bicarbonate reclamation;ko01100,Metabolic pathways;ko00620,Pyruvate metabolism
809	sp|P0DMV9|HS71B_HUMAN	Heat shock 70 kDa protein 1B OS=Homo sapiens OX=9606 GN=HSPA1B PE=1 SV=1	up	1.50129	0.0145667	cellular process;positive regulation of biological process;biological regulation;metabolic process;reproduction;regulation of biological process;reproductive process;response to stimulus;signaling;negative regulation of biological process;immune system process;multi-organism process;viral reproduction;cellular component organization or biogenesis;locomotion;multicellular organismal process	cell part;membrane-enclosed lumen;macromolecular complex;extracellular region part;organelle;organelle part;cell;extracellular region	binding;catalytic activity;molecular transducer activity	Posttranslational modification, protein turnover, chaperones ;	Protein processing in endoplasmic reticulum;Spliceosome;Prion diseases;MAPK signaling pathway;Endocytosis;Toxoplasmosis;Antigen processing and presentation	GO:0042026,protein refolding;GO:0010647,positive regulation of cell communication;GO:0051239,regulation of multicellular organismal process;GO:0051091,positive regulation of transcription factor activity;GO:0009892,negative regulation of metabolic process;GO:0051092,positive regulation of NF-kappaB transcription factor activity;GO:0019222,regulation of metabolic process;GO:0002682,regulation of i…	GO:0070013,intracellular organelle lumen;GO:0044422,organelle part;GO:0005925,focal adhesion;GO:0015630,microtubule cytoskeleton;GO:0000151,ubiquitin ligase complex;GO:0005737,cytoplasm;GO:0044450,microtubule organizing center part;GO:0044428,nuclear part;GO:0043227,membrane-bounded organelle;GO:0005924,cell-substrate adherens junction;GO:0044444,cytoplasmic part;GO:0005813,centrosome;GO:0043233,…	GO:0019899,enzyme binding;GO:0016462,pyrophosphatase activity;GO:0004871,signal transducer activity;GO:0004872,receptor activity;GO:0001883,purine nucleoside binding;GO:0001664,G-protein-coupled receptor binding;GO:0016818,hydrolase activity, acting on acid anhydrides, in phosphorus-containing anhydrides;GO:0017076,purine nucleotide binding;GO:0030554,adenyl nucleotide binding;GO:0005488,binding;…	ko05020,Prion diseases;ko05145,Toxoplasmosis;ko04010,MAPK signaling pathway;ko04612,Antigen processing and presentation;ko04141,Protein processing in endoplasmic reticulum;ko04144,Endocytosis;ko03040,Spliceosome
221	sp|O43175|SERA_HUMAN	D-3-phosphoglycerate dehydrogenase OS=Homo sapiens OX=9606 GN=PHGDH PE=1 SV=4	down	0.511143	0.0135836	biological regulation;negative regulation of biological process;cellular process;developmental process;multicellular organismal process;regulation of biological process;metabolic process;cellular component organization or biogenesis	organelle;extracellular region part;cell part;cell;extracellular region	electron carrier activity;binding;catalytic activity	Coenzyme transport and metabolism ; Amino acid transport and metabolism ;	Glycine, serine and threonine metabolism;Microbial metabolism in diverse environments;Metabolic pathways	GO:0008152,metabolic process;GO:0043009,chordate embryonic development;GO:0009066,aspartate family amino acid metabolic process;GO:0009987,cellular process;GO:0032501,multicellular organismal process;GO:0009069,serine family amino acid metabolic process;GO:0055114,oxidation reduction;GO:0006519,cellular amino acid and derivative metabolic process;GO:0050789,regulation of biological process;GO:004…	GO:0031982,vesicle;GO:0005886,plasma membrane;GO:0044459,plasma membrane part;GO:0016020,membrane;GO:0043226,organelle;GO:0044425,membrane part;GO:0031988,membrane-bounded vesicle;GO:0005829,cytosol;GO:0005622,intracellular;GO:0044464,cell part;GO:0005623,cell;GO:0044424,intracellular part;GO:0044444,cytoplasmic part;GO:0070062,extracellular vesicular exosome;GO:0005576,extracellular region;GO:00…	GO:0048037,cofactor binding;GO:0005488,binding;GO:0009055,electron carrier activity;GO:0050662,coenzyme binding;GO:0016614,oxidoreductase activity, acting on CH-OH group of donors;GO:0016616,oxidoreductase activity, acting on the CH-OH group of donors, NAD or NADP as acceptor;GO:0000166,nucleotide binding;GO:0051287,NAD or NADH binding;GO:0003824,catalytic activity;GO:0016491,oxidoreductase activ…	ko01120,Microbial metabolism in diverse environments;ko00260,Glycine, serine and threonine metabolism;ko01100,Metabolic pathways
1765	sp|P62633|CNBP_HUMAN	Cellular nucleic acid-binding protein OS=Homo sapiens OX=9606 GN=CNBP PE=1 SV=1	up	1.66897	0.0135814	positive regulation of biological process;biological regulation;metabolic process;cellular process;regulation of biological process;cell proliferation	cell;cell part;organelle	binding;nucleic acid binding transcription factor activity	Posttranslational modification, protein turnover, chaperones ; Intracellular trafficking, secretion, and vesicular transport ;		GO:0051254,positive regulation of RNA metabolic process;GO:0045944,positive regulation of transcription from RNA polymerase II promoter;GO:0045893,positive regulation of transcription, DNA-dependent;GO:0050789,regulation of biological process;GO:0044238,primary metabolic process;GO:0045449,regulation of transcription;GO:0006694,steroid biosynthetic process;GO:0031325,positive regulation of cellul…	GO:0044464,cell part;GO:0043229,intracellular organelle;GO:0005623,cell;GO:0005622,intracellular;GO:0005737,cytoplasm;GO:0005783,endoplasmic reticulum;GO:0043227,membrane-bounded organelle;GO:0044424,intracellular part;GO:0043231,intracellular membrane-bounded organelle;GO:0005634,nucleus;GO:0005829,cytosol;GO:0043226,organelle;GO:0044444,cytoplasmic part	GO:0043566,structure-specific DNA binding;GO:0043169,cation binding;GO:0030528,transcription regulator activity;GO:0003697,single-stranded DNA binding;GO:0046872,metal ion binding;GO:0003700,transcription factor activity;GO:0005488,binding;GO:0008270,zinc ion binding;GO:0046914,transition metal ion binding;GO:0003723,RNA binding;GO:0005515,protein binding;GO:0003676,nucleic acid binding;GO:004316…
1790	sp|P62937|PPIA_HUMAN	Peptidyl-prolyl cis-trans isomerase A OS=Homo sapiens OX=9606 GN=PPIA PE=1 SV=2	up	2.21561	0.0131787	positive regulation of biological process;localization;biological regulation;establishment of localization;cellular process;metabolic process;reproduction;reproductive process;regulation of biological process;response to stimulus;locomotion;multicellular organismal process;multi-organism process;immune system process;viral reproduction;cellular component organization or biogenesis	cell part;organelle;extracellular region part;cell;extracellular region	binding;catalytic activity	Posttranslational modification, protein turnover, chaperones ;		GO:0048524,positive regulation of viral reproduction;GO:0044260,cellular macromolecule metabolic process;GO:0044238,primary metabolic process;GO:0050789,regulation of biological process;GO:0006464,protein modification process;GO:0008152,metabolic process;GO:0060341,regulation of cellular localization;GO:0009987,cellular process;GO:0030260,entry into host cell;GO:0051179,localization;GO:0032880,re…	GO:0044421,extracellular region part;GO:0005615,extracellular space;GO:0005737,cytoplasm;GO:0043227,membrane-bounded organelle;GO:0043230,extracellular organelle;GO:0030055,cell-substrate junction;GO:0005925,focal adhesion;GO:0070062,extracellular vesicular exosome;GO:0044444,cytoplasmic part;GO:0005924,cell-substrate adherens junction;GO:0065010,extracellular membrane-bounded organelle;GO:000557…	GO:0046790,virion binding;GO:0005515,protein binding;GO:0005488,binding;GO:0016853,isomerase activity;GO:0003824,catalytic activity;GO:0051082,unfolded protein binding;GO:0042277,peptide binding
3568	sp|Q99439|CNN2_HUMAN	Calponin-2 OS=Homo sapiens OX=9606 GN=CNN2 PE=1 SV=4	up	1.73827	0.0128793	establishment of localization;response to stimulus;cell proliferation;cellular process;negative regulation of biological process;positive regulation of biological process;localization;biological regulation;immune system process;cellular component organization or biogenesis;metabolic process;regulation of biological process;locomotion;multicellular organismal process;developmental process	cell part;extracellular region part;organelle;organelle part;cell;extracellular region	binding	Cytoskeleton ;	Adherens junction	GO:0032501,multicellular organismal process;GO:0009987,cellular process;GO:0032970,regulation of actin filament-based process;GO:0002520,immune system development;GO:0050789,regulation of biological process;GO:0030100,regulation of endocytosis;GO:0040012,regulation of locomotion;GO:0048731,system development;GO:0030097,hemopoiesis;GO:0042060,wound healing;GO:0048534,hemopoietic or lymphoid organ …	GO:0016323,basolateral plasma membrane;GO:0044424,intracellular part;GO:0015629,actin cytoskeleton;GO:0044430,cytoskeletal part;GO:0043229,intracellular organelle;GO:0031988,membrane-bounded vesicle;GO:0043226,organelle;GO:0044425,membrane part;GO:0016020,membrane;GO:0044446,intracellular organelle part;GO:0031982,vesicle;GO:0044459,plasma membrane part;GO:0043232,intracellular non-membrane-bound…	GO:0005515,protein binding;GO:0005488,binding;GO:0005516,calmodulin binding;GO:0003779,actin binding;GO:0008092,cytoskeletal protein binding	ko04520,Adherens junction
764	sp|P08729|K2C7_HUMAN	"Keratin, type II cytoskeletal 7 OS=Homo sapiens OX=9606 GN=KRT7 PE=1 SV=5"	down	0.605005	0.0123604	viral reproduction	cell part;extracellular region part;organelle;cell;organelle part;extracellular region;macromolecular complex	binding;structural molecule activity			GO:0016032,viral reproduction	GO:0044422,organelle part;GO:0043228,non-membrane-bounded organelle;GO:0044421,extracellular region part;GO:0005737,cytoplasm;GO:0043230,extracellular organelle;GO:0043227,membrane-bounded organelle;GO:0005882,intermediate filament;GO:0070062,extracellular vesicular exosome;GO:0005576,extracellular region;GO:0005856,cytoskeleton;GO:0045111,intermediate filament cytoskeleton;GO:0065010,extracellul…	GO:0005515,protein binding;GO:0005488,binding;GO:0005198,structural molecule activity
1430	sp|P48729|KC1A_HUMAN	Casein kinase I isoform alpha OS=Homo sapiens OX=9606 GN=CSNK1A1 PE=1 SV=2	down	0.570831	0.0120753	localization;positive regulation of biological process;biological regulation;signaling;cellular process;negative regulation of biological process;establishment of localization;response to stimulus;developmental process;metabolic process;cellular component organization or biogenesis;regulation of biological process	macromolecular complex;cell part;organelle;cell;organelle part;membrane-enclosed lumen	binding;catalytic activity	General function prediction only ; Signal transduction mechanisms ; Transcription ; Replication, recombination and repair ;	Wnt signaling pathway;Hedgehog signaling pathway	GO:0051246,regulation of protein metabolic process;GO:0016043,cellular component organization;GO:0010324,membrane invagination;GO:0032436,positive regulation of proteasomal ubiquitin-dependent protein catabolic process;GO:0019222,regulation of metabolic process;GO:0000278,mitotic cell cycle;GO:0018193,peptidyl-amino acid modification;GO:0031329,regulation of cellular catabolic process;GO:0006996,…	GO:0005654,nucleoplasm;GO:0005849,mRNA cleavage factor complex;GO:0044424,intracellular part;GO:0043231,intracellular membrane-bounded organelle;GO:0000776,kinetochore;GO:0044430,cytoskeletal part;GO:0043229,intracellular organelle;GO:0043234,protein complex;GO:0043226,organelle;GO:0005847,mRNA cleavage and polyadenylation specificity factor complex;GO:0016020,membrane;GO:0005829,cytosol;GO:00444…	GO:0032553,ribonucleotide binding;GO:0001882,nucleoside binding;GO:0032555,purine ribonucleotide binding;GO:0004672,protein kinase activity;GO:0005515,protein binding;GO:0016773,phosphotransferase activity, alcohol group as acceptor;GO:0005524,ATP binding;GO:0003824,catalytic activity;GO:0004674,protein serine/threonine kinase activity;GO:0032559,adenyl ribonucleotide binding;GO:0016772,transfera…	ko04340,Hedgehog signaling pathway;ko04310,Wnt signaling pathway
647	sp|P04004|VTNC_HUMAN	Vitronectin OS=Homo sapiens OX=9606 GN=VTN PE=1 SV=1	down	0.556782	0.0118743	response to stimulus;negative regulation of biological process;signaling;immune system process;cellular component organization or biogenesis;multicellular organismal process;locomotion;establishment of localization;cellular process;biological regulation;localization;positive regulation of biological process;biological adhesion;regulation of biological process;metabolic process;developmental proce…	cell;extracellular region part;organelle;cell part;macromolecular complex;extracellular region	binding;molecular transducer activity		ECM-receptor interaction;Focal adhesion	GO:0048522,positive regulation of cellular process;GO:0048518,positive regulation of biological process;GO:0050896,response to stimulus;GO:0048709,oligodendrocyte differentiation;GO:0010466,negative regulation of peptidase activity;GO:0006950,response to stress;GO:0032502,developmental process;GO:0019220,regulation of phosphate metabolic process;GO:0031323,regulation of cellular metabolic process…	GO:0005576,extracellular region;GO:0065010,extracellular membrane-bounded organelle;GO:0070062,extracellular vesicular exosome;GO:0043226,organelle;GO:0031988,membrane-bounded vesicle;GO:0031982,vesicle;GO:0044421,extracellular region part;GO:0005578,proteinaceous extracellular matrix;GO:0031012,extracellular matrix;GO:0043227,membrane-bounded organelle;GO:0043230,extracellular organelle	GO:0030246,carbohydrate binding;GO:0004888,transmembrane receptor activity;GO:0005488,binding;GO:0005178,integrin binding;GO:0004871,signal transducer activity;GO:0004872,receptor activity;GO:0001871,pattern binding;GO:0032403,protein complex binding;GO:0030247,polysaccharide binding;GO:0005515,protein binding;GO:0005539,glycosaminoglycan binding;GO:0005044,scavenger receptor activity;GO:0050840,…	ko04510,Focal adhesion;ko04512,ECM-receptor interaction
4439	sp|Q9UI30|TR112_HUMAN	Multifunctional methyltransferase subunit TRM112-like protein OS=Homo sapiens OX=9606 GN=TRMT112 PE=1 SV=1	up	1.61468	0.0118146	metabolic process;cellular process;cellular component organization or biogenesis	macromolecular complex;extracellular region;organelle;extracellular region part	binding;catalytic activity			GO:0042254,ribosome biogenesis;GO:0006730,one-carbon metabolic process;GO:0043170,macromolecule metabolic process;GO:0008152,metabolic process;GO:0009987,cellular process;GO:0043283,biopolymer metabolic process;GO:0008033,tRNA processing;GO:0044267,cellular protein metabolic process;GO:0034470,ncRNA processing;GO:0034960,cellular biopolymer metabolic process;GO:0044260,cellular macromolecule meta…	GO:0070062,extracellular vesicular exosome;GO:0043234,protein complex;GO:0043226,organelle;GO:0031988,membrane-bounded vesicle;GO:0005576,extracellular region;GO:0065010,extracellular membrane-bounded organelle;GO:0031982,vesicle;GO:0032991,macromolecular complex;GO:0044421,extracellular region part;GO:0043227,membrane-bounded organelle;GO:0043230,extracellular organelle	GO:0005515,protein binding;GO:0008168,methyltransferase activity;GO:0005488,binding;GO:0016741,transferase activity, transferring one-carbon groups;GO:0016740,transferase activity;GO:0003824,catalytic activity
340	sp|O60763|USO1_HUMAN	General vesicular transport factor p115 OS=Homo sapiens OX=9606 GN=USO1 PE=1 SV=2	down	0.664489	0.0116282	localization;establishment of localization;metabolic process;cellular process;cellular component organization or biogenesis	cell part;organelle;membrane-enclosed lumen;organelle part;cell	binding;transporter activity			GO:0007067,mitosis;GO:0006900,membrane budding;GO:0048194,Golgi vesicle budding;GO:0034613,cellular protein localization;GO:0000087,M phase of mitotic cell cycle;GO:0007049,cell cycle;GO:0044085,cellular component biogenesis;GO:0005975,carbohydrate metabolic process;GO:0043687,post-translational protein modification;GO:0006486,protein amino acid glycosylation;GO:0048207,vesicle targeting, rough E…	GO:0012506,vesicle membrane;GO:0005634,nucleus;GO:0012507,ER to Golgi transport vesicle membrane;GO:0005795,Golgi stack;GO:0031974,membrane-enclosed lumen;GO:0005622,intracellular;GO:0044464,cell part;GO:0005623,cell;GO:0000139,Golgi membrane;GO:0044444,cytoplasmic part;GO:0031981,nuclear lumen;GO:0043233,organelle lumen;GO:0030659,cytoplasmic vesicle membrane;GO:0030134,ER to Golgi transport ves…	GO:0005488,binding;GO:0005515,protein binding;GO:0022892,substrate-specific transporter activity;GO:0005215,transporter activity;GO:0042802,identical protein binding
1307	sp|P40121|CAPG_HUMAN	Macrophage-capping protein OS=Homo sapiens OX=9606 GN=CAPG PE=1 SV=2	up	1.71998	0.0112823	positive regulation of biological process;biological regulation;cellular component organization or biogenesis;cellular process;regulation of biological process;negative regulation of biological process	organelle part;cell;extracellular region part;organelle;extracellular region;membrane-enclosed lumen;cell part;macromolecular complex	binding			GO:0060255,regulation of macromolecule metabolic process;GO:0031323,regulation of cellular metabolic process;GO:0030832,regulation of actin filament length;GO:0048519,negative regulation of biological process;GO:0051493,regulation of cytoskeleton organization;GO:0030834,regulation of actin filament depolymerization;GO:0033043,regulation of organelle organization;GO:0051128,regulation of cellular …	GO:0005634,nucleus;GO:0031974,membrane-enclosed lumen;GO:0005814,centriole;GO:0005815,microtubule organizing center;GO:0044464,cell part;GO:0005623,cell;GO:0005622,intracellular;GO:0044444,cytoplasmic part;GO:0005813,centrosome;GO:0031981,nuclear lumen;GO:0043233,organelle lumen;GO:0044421,extracellular region part;GO:0070013,intracellular organelle lumen;GO:0044422,organelle part;GO:0015630,micr…	GO:0008092,cytoskeletal protein binding;GO:0019904,protein domain specific binding;GO:0032403,protein complex binding;GO:0005488,binding;GO:0003779,actin binding;GO:0005515,protein binding
4490	sp|Q9UL03|INT6_HUMAN	Integrator complex subunit 6 OS=Homo sapiens OX=9606 GN=INTS6 PE=1 SV=1	up	1.52772	0.0111561	biological regulation;metabolic process;signaling;cellular process;regulation of biological process;response to stimulus	membrane-enclosed lumen;organelle part;cell;cell part;organelle;macromolecular complex	molecular transducer activity;binding			GO:0034470,ncRNA processing;GO:0043170,macromolecule metabolic process;GO:0008152,metabolic process;GO:0009987,cellular process;GO:0043283,biopolymer metabolic process;GO:0044238,primary metabolic process;GO:0007165,signal transduction;GO:0050789,regulation of biological process;GO:0006139,nucleobase, nucleoside, nucleotide and nucleic acid metabolic process;GO:0007154,cell communication;GO:00349…	GO:0043226,organelle;GO:0043234,protein complex;GO:0044446,intracellular organelle part;GO:0044451,nucleoplasm part;GO:0043232,intracellular non-membrane-bounded organelle;GO:0032991,macromolecular complex;GO:0005634,nucleus;GO:0005654,nucleoplasm;GO:0031974,membrane-enclosed lumen;GO:0044424,intracellular part;GO:0043231,intracellular membrane-bounded organelle;GO:0015629,actin cytoskeleton;GO:0…	GO:0005488,binding;GO:0004872,receptor activity;GO:0060089,molecular transducer activity;GO:0004871,signal transducer activity;GO:0004888,transmembrane receptor activity;GO:0005515,protein binding
1900	sp|Q00610|CLH1_HUMAN	Clathrin heavy chain 1 OS=Homo sapiens OX=9606 GN=CLTC PE=1 SV=5	down	0.634001	0.0109366	localization;establishment of localization;cellular process;multicellular organismal process;developmental process;immune system process;metabolic process;cellular component organization or biogenesis	extracellular region;extracellular region part;organelle;organelle part;synapse part;cell;macromolecular complex;cell part;synapse	structural molecule activity;binding		Endocytosis;Lysosome;Bacterial invasion of epithelial cells;Huntington's disease	GO:0006897,endocytosis;GO:0002504,antigen processing and presentation of peptide or polysaccharide antigen via MHC class II;GO:0007049,cell cycle;GO:0048856,anatomical structure development;GO:0033036,macromolecule localization;GO:0002495,antigen processing and presentation of peptide antigen via MHC class II;GO:0034613,cellular protein localization;GO:0000087,M phase of mitotic cell cycle;GO:004…	GO:0044421,extracellular region part;GO:0015630,microtubule cytoskeleton;GO:0031410,cytoplasmic vesicle;GO:0030662,coated vesicle membrane;GO:0030669,clathrin-coated endocytic vesicle membrane;GO:0005924,cell-substrate adherens junction;GO:0042995,cell projection;GO:0030424,axon;GO:0005912,adherens junction;GO:0005623,cell;GO:0044464,cell part;GO:0005622,intracellular;GO:0032588,trans-Golgi netwo…	GO:0003676,nucleic acid binding;GO:0019901,protein kinase binding;GO:0005488,binding;GO:0005515,protein binding;GO:0003723,RNA binding;GO:0005198,structural molecule activity;GO:0019899,enzyme binding;GO:0003725,double-stranded RNA binding;GO:0019900,kinase binding	ko05100,Bacterial invasion of epithelial cells;ko04142,Lysosome;ko04144,Endocytosis;ko05016,Huntington's disease
470	sp|O76021|RL1D1_HUMAN	Ribosomal L1 domain-containing protein 1 OS=Homo sapiens OX=9606 GN=RSL1D1 PE=1 SV=3	down	0.598359	0.0105328	regulation of biological process;death;cellular process;biological regulation;localization;multicellular organismal process;developmental process	organelle part;membrane-enclosed lumen;cell;organelle;cell part			Cell cycle	GO:0048869,cellular developmental process;GO:0065007,biological regulation;GO:0048856,anatomical structure development;GO:0060348,bone development;GO:0050793,regulation of developmental process;GO:0007275,multicellular organismal development;GO:0001649,osteoblast differentiation;GO:0009987,cellular process;GO:0043067,regulation of programmed cell death;GO:0042981,regulation of apoptosis;GO:003250…	GO:0044428,nuclear part;GO:0043227,membrane-bounded organelle;GO:0005730,nucleolus;GO:0044422,organelle part;GO:0070013,intracellular organelle lumen;GO:0043228,non-membrane-bounded organelle;GO:0031981,nuclear lumen;GO:0043233,organelle lumen;GO:0005622,intracellular;GO:0043229,intracellular organelle;GO:0005623,cell;GO:0044464,cell part;GO:0031974,membrane-enclosed lumen;GO:0044424,intracellula…		ko04110,Cell cycle
3661	sp|Q9BRJ7|TIRR_HUMAN	Tudor-interacting repair regulator protein OS=Homo sapiens OX=9606 GN=NUDT16L1 PE=1 SV=1	down	0.53414	0.0104225	metabolic process	organelle;cell part;cell	binding;catalytic activity			GO:0008152,metabolic process	GO:0005925,focal adhesion;GO:0005737,cytoplasm;GO:0030055,cell-substrate junction;GO:0043228,non-membrane-bounded organelle;GO:0030054,cell junction;GO:0005924,cell-substrate adherens junction;GO:0005856,cytoskeleton;GO:0005623,cell;GO:0043229,intracellular organelle;GO:0044464,cell part;GO:0070161,anchoring junction;GO:0005622,intracellular;GO:0044424,intracellular part;GO:0016323,basolateral pl…	GO:0016462,pyrophosphatase activity;GO:0042803,protein homodimerization activity;GO:0046983,protein dimerization activity;GO:0016787,hydrolase activity;GO:0003824,catalytic activity;GO:0003723,RNA binding;GO:0016818,hydrolase activity, acting on acid anhydrides, in phosphorus-containing anhydrides;GO:0005515,protein binding;GO:0005488,binding;GO:0030515,snoRNA binding;GO:0042802,identical protein…
1245	sp|P35244|RFA3_HUMAN	Replication protein A 14 kDa subunit OS=Homo sapiens OX=9606 GN=RPA3 PE=1 SV=1	up	1.77941	0.010397	cell proliferation;response to stimulus;negative regulation of biological process;cellular process;biological regulation;regulation of biological process;metabolic process;cellular component organization or biogenesis	macromolecular complex;cell;organelle part;membrane-enclosed lumen;cell part;organelle	binding		Nucleotide excision repair;Homologous recombination;DNA replication;Mismatch repair	GO:0065007,biological regulation;GO:0006996,organelle organization;GO:0006302,double-strand break repair;GO:0006260,DNA replication;GO:0034984,cellular response to DNA damage stimulus;GO:0009059,macromolecule biosynthetic process;GO:0000278,mitotic cell cycle;GO:0065008,regulation of biological quality;GO:0022402,cell cycle process;GO:0000737,DNA catabolic process, endonucleolytic;GO:0016043,cell…	GO:0005622,intracellular;GO:0032993,protein-DNA complex;GO:0043229,intracellular organelle;GO:0005623,cell;GO:0000228,nuclear chromosome;GO:0044464,cell part;GO:0005654,nucleoplasm;GO:0031974,membrane-enclosed lumen;GO:0044424,intracellular part;GO:0043231,intracellular membrane-bounded organelle;GO:0044446,intracellular organelle part;GO:0043232,intracellular non-membrane-bounded organelle;GO:00…	GO:0005488,binding;GO:0043566,structure-specific DNA binding;GO:0005515,protein binding;GO:0003684,damaged DNA binding;GO:0003697,single-stranded DNA binding;GO:0003676,nucleic acid binding;GO:0003677,DNA binding	ko03420,Nucleotide excision repair;ko03030,DNA replication;ko03430,Mismatch repair;ko03440,Homologous recombination
1965	sp|Q04760|LGUL_HUMAN	Lactoylglutathione lyase OS=Homo sapiens OX=9606 GN=GLO1 PE=1 SV=4	up	1.69116	0.0100288	immune system process;metabolic process;regulation of biological process;multicellular organismal process;developmental process;cellular process;negative regulation of biological process;death;biological regulation	extracellular region;cell;cell part;organelle;extracellular region part	binding;catalytic activity	Amino acid transport and metabolism ;	Pyruvate metabolism	GO:0065007,biological regulation;GO:0006749,glutathione metabolic process;GO:0048513,organ development;GO:0006575,cellular amino acid derivative metabolic process;GO:0042180,cellular ketone metabolic process;GO:0043066,negative regulation of apoptosis;GO:0019222,regulation of metabolic process;GO:0007275,multicellular organismal development;GO:0006357,regulation of transcription from RNA polymera…	GO:0043227,membrane-bounded organelle;GO:0043230,extracellular organelle;GO:0005737,cytoplasm;GO:0044421,extracellular region part;GO:0065010,extracellular membrane-bounded organelle;GO:0005576,extracellular region;GO:0044444,cytoplasmic part;GO:0070062,extracellular vesicular exosome;GO:0005623,cell;GO:0044464,cell part;GO:0005622,intracellular;GO:0044424,intracellular part;GO:0031982,vesicle;GO…	GO:0016829,lyase activity;GO:0003824,catalytic activity;GO:0046872,metal ion binding;GO:0043169,cation binding;GO:0043167,ion binding;GO:0046914,transition metal ion binding;GO:0008270,zinc ion binding;GO:0005488,binding	ko00620,Pyruvate metabolism
906	sp|P14625|ENPL_HUMAN	Endoplasmin OS=Homo sapiens OX=9606 GN=HSP90B1 PE=1 SV=1	up	2.38799	0.0100114	establishment of localization;response to stimulus;signaling;cellular process;death;negative regulation of biological process;positive regulation of biological process;localization;biological regulation;immune system process;metabolic process;cellular component organization or biogenesis;regulation of biological process	macromolecular complex;membrane-enclosed lumen;cell part;extracellular region;organelle part;cell;organelle;extracellular region part	binding	Posttranslational modification, protein turnover, chaperones ;	Pathways in cancer;Protein processing in endoplasmic reticulum;NOD-like receptor signaling pathway;Prostate cancer	GO:0055080,cation homeostasis;GO:0030036,actin cytoskeleton organization;GO:0006873,cellular ion homeostasis;GO:0070727,cellular macromolecule localization;GO:0044237,cellular metabolic process;GO:0048523,negative regulation of cellular process;GO:0019538,protein metabolic process;GO:0009057,macromolecule catabolic process;GO:0002684,positive regulation of immune system process;GO:0048878,chemica…	GO:0048471,perinuclear region of cytoplasm;GO:0005783,endoplasmic reticulum;GO:0044432,endoplasmic reticulum part;GO:0043229,intracellular organelle;GO:0031012,extracellular matrix;GO:0016323,basolateral plasma membrane;GO:0031090,organelle membrane;GO:0044424,intracellular part;GO:0043231,intracellular membrane-bounded organelle;GO:0044459,plasma membrane part;GO:0016023,cytoplasmic membrane-bou…	GO:0032559,adenyl ribonucleotide binding;GO:0000166,nucleotide binding;GO:0051082,unfolded protein binding;GO:0046872,metal ion binding;GO:0005524,ATP binding;GO:0005509,calcium ion binding;GO:0050750,low-density lipoprotein receptor binding;GO:0005102,receptor binding;GO:0070325,lipoprotein receptor binding;GO:0032555,purine ribonucleotide binding;GO:0019902,phosphatase binding;GO:0005515,protei…	ko04141,Protein processing in endoplasmic reticulum;ko05200,Pathways in cancer;ko05215,Prostate cancer;ko04621,NOD-like receptor signaling pathway
3651	sp|Q9BQE3|TBA1C_HUMAN	Tubulin alpha-1C chain OS=Homo sapiens OX=9606 GN=TUBA1C PE=1 SV=1	up	1.95469	0.0098359	cellular component organization or biogenesis;metabolic process;cellular process;establishment of localization;response to stimulus;localization	macromolecular complex;extracellular region;organelle part;cell;extracellular region part;organelle;cell part	structural molecule activity;binding;catalytic activity	Cytoskeleton ;	Pathogenic Escherichia coli infection;Gap junction;Phagosome	GO:0006810,transport;GO:0022403,cell cycle phase;GO:0051649,establishment of localization in cell;GO:0044237,cellular metabolic process;GO:0019538,protein metabolic process;GO:0051301,cell division;GO:0051084,'de novo' posttranslational protein folding;GO:0007049,cell cycle;GO:0046907,intracellular transport;GO:0051179,localization;GO:0008152,metabolic process;GO:0009987,cellular process;GO:00000…	GO:0043232,intracellular non-membrane-bounded organelle;GO:0044446,intracellular organelle part;GO:0005874,microtubule;GO:0031982,vesicle;GO:0044459,plasma membrane part;GO:0005829,cytosol;GO:0031988,membrane-bounded vesicle;GO:0044425,membrane part;GO:0016020,membrane;GO:0043226,organelle;GO:0043229,intracellular organelle;GO:0044430,cytoskeletal part;GO:0043231,intracellular membrane-bounded or…	GO:0003924,GTPase activity;GO:0032555,purine ribonucleotide binding;GO:0003723,RNA binding;GO:0005515,protein binding;GO:0017111,nucleoside-triphosphatase activity;GO:0016817,hydrolase activity, acting on acid anhydrides;GO:0032553,ribonucleotide binding;GO:0031625,ubiquitin protein ligase binding;GO:0000166,nucleotide binding;GO:0016787,hydrolase activity;GO:0003824,catalytic activity;GO:0005198…	ko04540,Gap junction;ko05130,Pathogenic Escherichia coli infection;ko04145,Phagosome
703	sp|P06703|S10A6_HUMAN	Protein S100-A6 OS=Homo sapiens OX=9606 GN=S100A6 PE=1 SV=1	up	3.59905	0.00978005	localization;positive regulation of biological process;biological regulation;response to stimulus;establishment of localization;cell proliferation;signaling;cellular process;multicellular organismal process;developmental process;cellular component organization or biogenesis;regulation of biological process	extracellular region;organelle;extracellular region part;cell part;organelle part;cell	transporter activity;binding			GO:0048869,cellular developmental process;GO:0043122,regulation of I-kappaB kinase/NF-kappaB cascade;GO:0000902,cell morphogenesis;GO:0006810,transport;GO:0048145,regulation of fibroblast proliferation;GO:0009967,positive regulation of signal transduction;GO:0009966,regulation of signal transduction;GO:0032989,cellular component morphogenesis;GO:0048856,anatomical structure development;GO:0048812…	GO:0031967,organelle envelope;GO:0005576,extracellular region;GO:0065010,extracellular membrane-bounded organelle;GO:0070062,extracellular vesicular exosome;GO:0019897,extrinsic to plasma membrane;GO:0012505,endomembrane system;GO:0043230,extracellular organelle;GO:0005615,extracellular space;GO:0005829,cytosol;GO:0043226,organelle;GO:0044425,membrane part;GO:0016020,membrane;GO:0031988,membrane-…	GO:0019899,enzyme binding;GO:0048306,calcium-dependent protein binding;GO:0046983,protein dimerization activity;GO:0022892,substrate-specific transporter activity;GO:0042803,protein homodimerization activity;GO:0043169,cation binding;GO:0008092,cytoskeletal protein binding;GO:0042802,identical protein binding;GO:0005488,binding;GO:0046914,transition metal ion binding;GO:0046872,metal ion binding;…
2092	sp|Q13185|CBX3_HUMAN	Chromobox protein homolog 3 OS=Homo sapiens OX=9606 GN=CBX3 PE=1 SV=4	up	1.5706	0.0095645	biological regulation;negative regulation of biological process;cellular process;rhythmic process;response to stimulus;regulation of biological process;metabolic process;cellular component organization or biogenesis	cell;organelle part;membrane-enclosed lumen;cell part;organelle	binding			GO:0016043,cellular component organization;GO:0019222,regulation of metabolic process;GO:0031327,negative regulation of cellular biosynthetic process;GO:0006996,organelle organization;GO:0009892,negative regulation of metabolic process;GO:0009890,negative regulation of biosynthetic process;GO:0065007,biological regulation;GO:0016568,chromatin modification;GO:0048511,rhythmic process;GO:0050794,re…	GO:0000792,heterochromatin;GO:0000228,nuclear chromosome;GO:0005623,cell;GO:0044464,cell part;GO:0019866,organelle inner membrane;GO:0005637,nuclear inner membrane;GO:0005622,intracellular;GO:0005819,spindle;GO:0005634,nucleus;GO:0005635,nuclear envelope;GO:0044422,organelle part;GO:0044427,chromosomal part;GO:0005720,nuclear heterochromatin;GO:0015630,microtubule cytoskeleton;GO:0031965,nuclear …	GO:0019904,protein domain specific binding;GO:0042802,identical protein binding;GO:0005488,binding;GO:0005515,protein binding
750	sp|P08238|HS90B_HUMAN	Heat shock protein HSP 90-beta OS=Homo sapiens OX=9606 GN=HSP90AB1 PE=1 SV=4	down	0.578967	0.00950707	response to stimulus;signaling;negative regulation of biological process;death;locomotion;multicellular organismal process;immune system process;multi-organism process;viral reproduction;cellular component organization or biogenesis;localization;positive regulation of biological process;biological regulation;establishment of localization;cellular process;developmental process;reproduction;metabol…	organelle part;cell;extracellular region part;organelle;extracellular region;membrane-enclosed lumen;cell part;macromolecular complex	enzyme regulator activity;binding	Posttranslational modification, protein turnover, chaperones ;	Pathways in cancer;NOD-like receptor signaling pathway;Protein processing in endoplasmic reticulum;Prostate cancer;Progesterone-mediated oocyte maturation;Antigen processing and presentation	GO:0051222,positive regulation of protein transport;GO:0016032,viral reproduction;GO:0048522,positive regulation of cellular process;GO:0031396,regulation of protein ubiquitination;GO:0032502,developmental process;GO:0048699,generation of neurons;GO:0048667,cell morphogenesis involved in neuron differentiation;GO:0051806,entry into cell of other organism during symbiotic interaction;GO:0042306,re…	GO:0070013,intracellular organelle lumen;GO:0044422,organelle part;GO:0000323,lytic vacuole;GO:0044421,extracellular region part;GO:0005737,cytoplasm;GO:0043227,membrane-bounded organelle;GO:0044428,nuclear part;GO:0048770,pigment granule;GO:0031410,cytoplasmic vesicle;GO:0016324,apical plasma membrane;GO:0044444,cytoplasmic part;GO:0043233,organelle lumen;GO:0042995,cell projection;GO:0031981,nu…	GO:0001883,purine nucleoside binding;GO:0032561,guanyl ribonucleotide binding;GO:0019904,protein domain specific binding;GO:0003725,double-stranded RNA binding;GO:0019899,enzyme binding;GO:0005525,GTP binding;GO:0005488,binding;GO:0030554,adenyl nucleotide binding;GO:0017076,purine nucleotide binding;GO:0003676,nucleic acid binding;GO:0019001,guanyl nucleotide binding;GO:0000166,nucleotide bindin…	ko04914,Progesterone-mediated oocyte maturation;ko04612,Antigen processing and presentation;ko04141,Protein processing in endoplasmic reticulum;ko05200,Pathways in cancer;ko05215,Prostate cancer;ko04621,NOD-like receptor signaling pathway
1075	sp|P23919|KTHY_HUMAN	Thymidylate kinase OS=Homo sapiens OX=9606 GN=DTYMK PE=1 SV=4	up	1.54131	0.0092506	cell proliferation;response to stimulus;cellular process;metabolic process;developmental process	cell;organelle part;membrane-enclosed lumen;organelle;cell part	binding;catalytic activity	Nucleotide transport and metabolism ;	Pyrimidine metabolism;Metabolic pathways	GO:0005975,carbohydrate metabolic process;GO:0048856,anatomical structure development;GO:0007049,cell cycle;GO:0006793,phosphorus metabolic process;GO:0006213,pyrimidine nucleoside metabolic process;GO:0044237,cellular metabolic process;GO:0009888,tissue development;GO:0009141,nucleoside triphosphate metabolic process;GO:0009165,nucleotide biosynthetic process;GO:0048869,cellular developmental pr…	GO:0005622,intracellular;GO:0044464,cell part;GO:0043229,intracellular organelle;GO:0005623,cell;GO:0044424,intracellular part;GO:0043231,intracellular membrane-bounded organelle;GO:0031974,membrane-enclosed lumen;GO:0044446,intracellular organelle part;GO:0031980,mitochondrial lumen;GO:0043226,organelle;GO:0005829,cytosol;GO:0044429,mitochondrial part;GO:0005739,mitochondrion;GO:0031975,envelope…	GO:0001882,nucleoside binding;GO:0032553,ribonucleotide binding;GO:0005488,binding;GO:0030554,adenyl nucleotide binding;GO:0017076,purine nucleotide binding;GO:0032555,purine ribonucleotide binding;GO:0003824,catalytic activity;GO:0016740,transferase activity;GO:0005524,ATP binding;GO:0001883,purine nucleoside binding;GO:0000166,nucleotide binding;GO:0032559,adenyl ribonucleotide binding;GO:00167…	ko01100,Metabolic pathways;ko00240,Pyrimidine metabolism
2545	sp|Q5R3I4|TTC38_HUMAN	Tetratricopeptide repeat protein 38 OS=Homo sapiens OX=9606 GN=TTC38 PE=1 SV=1	up	2.39791	0.00915243		extracellular region;organelle;extracellular region part					GO:0031982,vesicle;GO:0070062,extracellular vesicular exosome;GO:0043226,organelle;GO:0031988,membrane-bounded vesicle;GO:0005576,extracellular region;GO:0065010,extracellular membrane-bounded organelle;GO:0043230,extracellular organelle;GO:0043227,membrane-bounded organelle;GO:0044421,extracellular region part
245	sp|O43488|ARK72_HUMAN	Aflatoxin B1 aldehyde reductase member 2 OS=Homo sapiens OX=9606 GN=AKR7A2 PE=1 SV=3	up	1.61551	0.00907527	response to stimulus;cellular process;metabolic process	extracellular region;cell;organelle part;cell part;extracellular region part;organelle	catalytic activity;electron carrier activity	Energy production and conversion ;		GO:0044237,cellular metabolic process;GO:0050896,response to stimulus;GO:0044238,primary metabolic process;GO:0005975,carbohydrate metabolic process;GO:0055114,oxidation reduction;GO:0006805,xenobiotic metabolic process;GO:0006081,cellular aldehyde metabolic process;GO:0042221,response to chemical stimulus;GO:0009987,cellular process;GO:0008152,metabolic process;GO:0009410,response to xenobiotic …	GO:0005622,intracellular;GO:0044464,cell part;GO:0005623,cell;GO:0043229,intracellular organelle;GO:0005795,Golgi stack;GO:0043231,intracellular membrane-bounded organelle;GO:0044424,intracellular part;GO:0031982,vesicle;GO:0044446,intracellular organelle part;GO:0043226,organelle;GO:0031988,membrane-bounded vesicle;GO:0044431,Golgi apparatus part;GO:0005829,cytosol;GO:0005739,mitochondrion;GO:00…	GO:0016616,oxidoreductase activity, acting on the CH-OH group of donors, NAD or NADP as acceptor;GO:0016491,oxidoreductase activity;GO:0016614,oxidoreductase activity, acting on CH-OH group of donors;GO:0016787,hydrolase activity;GO:0009055,electron carrier activity;GO:0003824,catalytic activity
3029	sp|Q8NBJ7|SUMF2_HUMAN	Inactive C-alpha-formylglycine-generating enzyme 2 OS=Homo sapiens OX=9606 GN=SUMF2 PE=1 SV=2	up	1.83164	0.00879676	metabolic process;cellular process	membrane-enclosed lumen;organelle part;cell;cell part;organelle	binding	Function unknown ;	Lysosome	GO:0044237,cellular metabolic process;GO:0006464,protein modification process;GO:0019538,protein metabolic process;GO:0044238,primary metabolic process;GO:0044260,cellular macromolecule metabolic process;GO:0043412,biopolymer modification;GO:0034960,cellular biopolymer metabolic process;GO:0043687,post-translational protein modification;GO:0044267,cellular protein metabolic process;GO:0043283,bio…	GO:0005737,cytoplasm;GO:0043227,membrane-bounded organelle;GO:0070013,intracellular organelle lumen;GO:0044422,organelle part;GO:0044444,cytoplasmic part;GO:0043233,organelle lumen;GO:0005622,intracellular;GO:0005783,endoplasmic reticulum;GO:0044432,endoplasmic reticulum part;GO:0044464,cell part;GO:0043229,intracellular organelle;GO:0005623,cell;GO:0043231,intracellular membrane-bounded organell…	GO:0043167,ion binding;GO:0042802,identical protein binding;GO:0005488,binding;GO:0005515,protein binding;GO:0046872,metal ion binding;GO:0046983,protein dimerization activity;GO:0042803,protein homodimerization activity;GO:0043169,cation binding	ko04142,Lysosome
1942	sp|Q02878|RL6_HUMAN	60S ribosomal protein L6 OS=Homo sapiens OX=9606 GN=RPL6 PE=1 SV=3	down	0.343626	0.00872257	localization;biological regulation;establishment of localization;cellular process;viral reproduction;metabolic process;cellular component organization or biogenesis;reproduction;regulation of biological process;reproductive process	cell part;organelle;cell;organelle part;macromolecular complex	structural molecule activity;binding	Translation, ribosomal structure and biogenesis ;	Ribosome	GO:0009059,macromolecule biosynthetic process;GO:0006401,RNA catabolic process;GO:0044262,cellular carbohydrate metabolic process;GO:0032984,macromolecular complex disassembly;GO:0016070,RNA metabolic process;GO:0065007,biological regulation;GO:0019080,viral genome expression;GO:0000184,nuclear-transcribed mRNA catabolic process, nonsense-mediated decay;GO:0006415,translational termination;GO:004…	GO:0005829,cytosol;GO:0044425,membrane part;GO:0043226,organelle;GO:0016020,membrane;GO:0032991,macromolecular complex;GO:0043232,intracellular non-membrane-bounded organelle;GO:0044446,intracellular organelle part;GO:0044459,plasma membrane part;GO:0030529,ribonucleoprotein complex;GO:0016323,basolateral plasma membrane;GO:0044424,intracellular part;GO:0043231,intracellular membrane-bounded orga…	GO:0005488,binding;GO:0005198,structural molecule activity;GO:0003676,nucleic acid binding;GO:0003735,structural constituent of ribosome;GO:0003677,DNA binding	ko03010,Ribosome
1731	sp|P61978|HNRPK_HUMAN	Heterogeneous nuclear ribonucleoprotein K OS=Homo sapiens OX=9606 GN=HNRNPK PE=1 SV=1	up	1.95121	0.00864657	metabolic process;cellular component organization or biogenesis;regulation of biological process;multicellular organismal process;developmental process;establishment of localization;response to stimulus;signaling;cellular process;negative regulation of biological process;death;positive regulation of biological process;localization;biological regulation	macromolecular complex;membrane-enclosed lumen;cell part;extracellular region;organelle part;cell;organelle;extracellular region part	binding;nucleic acid binding transcription factor activity		Spliceosome	GO:0051240,positive regulation of multicellular organismal process;GO:0010604,positive regulation of macromolecule metabolic process;GO:0034960,cellular biopolymer metabolic process;GO:0050794,regulation of cellular process;GO:0051971,positive regulation of transmission of nerve impulse;GO:0022008,neurogenesis;GO:0032879,regulation of localization;GO:0006139,nucleobase, nucleoside, nucleotide and…	GO:0030054,cell junction;GO:0065010,extracellular membrane-bounded organelle;GO:0000785,chromatin;GO:0005576,extracellular region;GO:0043005,neuron projection;GO:0070062,extracellular vesicular exosome;GO:0043230,extracellular organelle;GO:0044454,nuclear chromosome part;GO:0030055,cell-substrate junction;GO:0005694,chromosome;GO:0043228,non-membrane-bounded organelle;GO:0043232,intracellular non…	GO:0003729,mRNA binding;GO:0043566,structure-specific DNA binding;GO:0003697,single-stranded DNA binding;GO:0003676,nucleic acid binding;GO:0003677,DNA binding;GO:0005488,binding;GO:0005515,protein binding;GO:0003723,RNA binding	ko03040,Spliceosome
3129	sp|Q8TEA8|DTD1_HUMAN	D-aminoacyl-tRNA deacylase 1 OS=Homo sapiens OX=9606 GN=DTD1 PE=1 SV=2	down	0.652104	0.00845748	biological regulation;metabolic process;cellular process;regulation of biological process	cell part;organelle;cell	binding;catalytic activity	Translation, ribosomal structure and biogenesis ;		GO:0009987,cellular process;GO:0008152,metabolic process;GO:0006259,DNA metabolic process;GO:0009056,catabolic process;GO:0044260,cellular macromolecule metabolic process;GO:0043284,biopolymer biosynthetic process;GO:0050789,regulation of biological process;GO:0044238,primary metabolic process;GO:0006519,cellular amino acid and derivative metabolic process;GO:0006807,nitrogen compound metabolic p…	GO:0005634,nucleus;GO:0043226,organelle;GO:0043227,membrane-bounded organelle;GO:0005737,cytoplasm;GO:0005622,intracellular;GO:0005623,cell;GO:0043229,intracellular organelle;GO:0044464,cell part;GO:0043231,intracellular membrane-bounded organelle;GO:0044424,intracellular part	GO:0003824,catalytic activity;GO:0046872,metal ion binding;GO:0016787,hydrolase activity;GO:0043169,cation binding;GO:0016788,hydrolase activity, acting on ester bonds;GO:0003676,nucleic acid binding;GO:0043167,ion binding;GO:0003677,DNA binding;GO:0005488,binding
1017	sp|P20700|LMNB1_HUMAN	Lamin-B1 OS=Homo sapiens OX=9606 GN=LMNB1 PE=1 SV=2	up	1.98111	0.00838746	death;cellular component organization or biogenesis;cellular process	organelle part;cell;membrane-enclosed lumen;cell part;organelle;macromolecular complex	structural molecule activity;binding			GO:0009987,cellular process;GO:0008219,cell death;GO:0016043,cellular component organization;GO:0012501,programmed cell death;GO:0006915,apoptosis;GO:0006921,cell structure disassembly during apoptosis;GO:0022411,cellular component disassembly;GO:0016265,death	GO:0044424,intracellular part;GO:0031090,organelle membrane;GO:0043231,intracellular membrane-bounded organelle;GO:0005654,nucleoplasm;GO:0043229,intracellular organelle;GO:0005638,lamin filament;GO:0044430,cytoskeletal part;GO:0043226,organelle;GO:0016020,membrane;GO:0034399,nuclear periphery;GO:0043232,intracellular non-membrane-bounded organelle;GO:0044446,intracellular organelle part;GO:00432…	GO:0005198,structural molecule activity;GO:0019899,enzyme binding;GO:0005488,binding;GO:0005515,protein binding
464	sp|O75955|FLOT1_HUMAN	Flotillin-1 OS=Homo sapiens OX=9606 GN=FLOT1 PE=1 SV=3	up	1.92712	0.00838745	positive regulation of biological process;localization;biological regulation;establishment of localization;response to stimulus;cellular process;signaling;multicellular organismal process;developmental process;biological adhesion;immune system process;cellular component organization or biogenesis;metabolic process;regulation of biological process	macromolecular complex;extracellular region;organelle part;cell;extracellular region part;organelle;cell part	binding	Function unknown ;Posttranslational modification, protein turnover, chaperones ;	Insulin signaling pathway	GO:0051056,regulation of small GTPase mediated signal transduction;GO:0051260,protein homooligomerization;GO:0031401,positive regulation of protein modification process;GO:0050789,regulation of biological process;GO:0051050,positive regulation of transport;GO:0051130,positive regulation of cellular component organization;GO:0045937,positive regulation of phosphate metabolic process;GO:0030182,neu…	GO:0030054,cell junction;GO:0005773,vacuole;GO:0005938,cell cortex;GO:0005856,cytoskeleton;GO:0005576,extracellular region;GO:0030055,cell-substrate junction;GO:0030863,cortical cytoskeleton;GO:0031988,membrane-bounded vesicle;GO:0016020,membrane;GO:0043229,intracellular organelle;GO:0044430,cytoskeletal part;GO:0031090,organelle membrane;GO:0005768,endosome;GO:0043231,intracellular membrane-boun…	GO:0005515,protein binding;GO:0046983,protein dimerization activity;GO:0005488,binding;GO:0046982,protein heterodimerization activity;GO:0005102,receptor binding;GO:0019899,enzyme binding;GO:0002020,protease binding	ko04910,Insulin signaling pathway
4094	sp|Q9NQ84|GPC5C_HUMAN	G-protein coupled receptor family C group 5 member C OS=Homo sapiens OX=9606 GN=GPRC5C PE=1 SV=2	up	2.39764	0.00833596	response to stimulus;signaling;cellular process;regulation of biological process;biological regulation	macromolecular complex;extracellular region;cell;organelle part;organelle;extracellular region part;cell part	molecular transducer activity			GO:0050789,regulation of biological process;GO:0007165,signal transduction;GO:0007186,G-protein coupled receptor protein signaling pathway;GO:0007154,cell communication;GO:0007166,cell surface receptor linked signal transduction;GO:0050794,regulation of cellular process;GO:0065007,biological regulation;GO:0009987,cellular process	GO:0012505,endomembrane system;GO:0043230,extracellular organelle;GO:0005887,integral to plasma membrane;GO:0065010,extracellular membrane-bounded organelle;GO:0005576,extracellular region;GO:0031226,intrinsic to plasma membrane;GO:0070062,extracellular vesicular exosome;GO:0016021,integral to membrane;GO:0044433,cytoplasmic vesicle part;GO:0043231,intracellular membrane-bounded organelle;GO:0031…	GO:0004930,G-protein coupled receptor activity;GO:0004888,transmembrane receptor activity;GO:0004871,signal transducer activity;GO:0004872,receptor activity;GO:0060089,molecular transducer activity
1366	sp|P43490|NAMPT_HUMAN	Nicotinamide phosphoribosyltransferase OS=Homo sapiens OX=9606 GN=NAMPT PE=1 SV=1	down	0.574839	0.0078898	cell proliferation;response to stimulus;rhythmic process;cellular process;signaling;biological regulation;positive regulation of biological process;multi-organism process;reproductive process;regulation of biological process;metabolic process;reproduction;multicellular organismal process;developmental process	extracellular region;organelle;extracellular region part;cell part;organelle part;membrane-enclosed lumen;cell	catalytic activity;binding	Coenzyme transport and metabolism ;	Nicotinate and nicotinamide metabolism	GO:0032502,developmental process;GO:0019362,pyridine nucleotide metabolic process;GO:0006355,regulation of transcription, DNA-dependent;GO:0007167,enzyme linked receptor protein signaling pathway;GO:0019748,secondary metabolic process;GO:0031323,regulation of cellular metabolic process;GO:0007154,cell communication;GO:0010556,regulation of macromolecule biosynthetic process;GO:0051188,cofactor bi…	GO:0043230,extracellular organelle;GO:0005615,extracellular space;GO:0070062,extracellular vesicular exosome;GO:0005576,extracellular region;GO:0065010,extracellular membrane-bounded organelle;GO:0030054,cell junction;GO:0005654,nucleoplasm;GO:0044424,intracellular part;GO:0043231,intracellular membrane-bounded organelle;GO:0043229,intracellular organelle;GO:0043226,organelle;GO:0016020,membrane;…	GO:0005515,protein binding;GO:0005488,binding;GO:0042802,identical protein binding;GO:0008144,drug binding;GO:0042803,protein homodimerization activity;GO:0046983,protein dimerization activity;GO:0005102,receptor binding;GO:0016740,transferase activity;GO:0016757,transferase activity, transferring glycosyl groups;GO:0003824,catalytic activity	ko00760,Nicotinate and nicotinamide metabolism
1669	sp|P60174|TPIS_HUMAN	Triosephosphate isomerase OS=Homo sapiens OX=9606 GN=TPI1 PE=1 SV=3	up	2.38934	0.00776376	multicellular organismal process;developmental process;cellular process;metabolic process	extracellular region;cell;cell part;organelle;extracellular region part	binding;catalytic activity	Carbohydrate transport and metabolism ;	Microbial metabolism in diverse environments;Fructose and mannose metabolism;Glycolysis / Gluconeogenesis;Metabolic pathways;Inositol phosphate metabolism	GO:0008152,metabolic process;GO:0046165,alcohol biosynthetic process;GO:0019318,hexose metabolic process;GO:0009987,cellular process;GO:0009056,catabolic process;GO:0055086,nucleobase, nucleoside and nucleotide metabolic process;GO:0032501,multicellular organismal process;GO:0006090,pyruvate metabolic process;GO:0044260,cellular macromolecule metabolic process;GO:0009820,alkaloid metabolic proces…	GO:0065010,extracellular membrane-bounded organelle;GO:0005576,extracellular region;GO:0044444,cytoplasmic part;GO:0070062,extracellular vesicular exosome;GO:0044421,extracellular region part;GO:0043230,extracellular organelle;GO:0005737,cytoplasm;GO:0043227,membrane-bounded organelle;GO:0005615,extracellular space;GO:0005829,cytosol;GO:0031988,membrane-bounded vesicle;GO:0043226,organelle;GO:000…	GO:0016853,isomerase activity;GO:0019899,enzyme binding;GO:0031625,ubiquitin protein ligase binding;GO:0003824,catalytic activity;GO:0005515,protein binding;GO:0005488,binding	ko01120,Microbial metabolism in diverse environments;ko00010,Glycolysis / Gluconeogenesis;ko00562,Inositol phosphate metabolism;ko01100,Metabolic pathways;ko00051,Fructose and mannose metabolism
1584	sp|P53396|ACLY_HUMAN	ATP-citrate synthase OS=Homo sapiens OX=9606 GN=ACLY PE=1 SV=3	down	0.643689	0.00760384	metabolic process;cellular process;regulation of biological process;positive regulation of biological process;biological regulation	organelle part;cell;membrane-enclosed lumen;cell part;organelle;extracellular region part;extracellular region	binding;catalytic activity	Energy production and conversion ;	Microbial metabolism in diverse environments;Citrate cycle (TCA cycle);Metabolic pathways	GO:0046394,carboxylic acid biosynthetic process;GO:0032787,monocarboxylic acid metabolic process;GO:0006631,fatty acid metabolic process;GO:0043436,oxoacid metabolic process;GO:0006082,organic acid metabolic process;GO:0009108,coenzyme biosynthetic process;GO:0019752,carboxylic acid metabolic process;GO:0044237,cellular metabolic process;GO:0006732,coenzyme metabolic process;GO:0006662,glycerol e…	GO:0005634,nucleus;GO:0005886,plasma membrane;GO:0031982,vesicle;GO:0044446,intracellular organelle part;GO:0005829,cytosol;GO:0005739,mitochondrion;GO:0016020,membrane;GO:0043226,organelle;GO:0031988,membrane-bounded vesicle;GO:0044464,cell part;GO:0043229,intracellular organelle;GO:0005623,cell;GO:0005622,intracellular;GO:0031974,membrane-enclosed lumen;GO:0044424,intracellular part;GO:0043231,…	GO:0001882,nucleoside binding;GO:0032553,ribonucleotide binding;GO:0043167,ion binding;GO:0032555,purine ribonucleotide binding;GO:0005515,protein binding;GO:0003824,catalytic activity;GO:0046872,metal ion binding;GO:0005524,ATP binding;GO:0000166,nucleotide binding;GO:0032559,adenyl ribonucleotide binding;GO:0048037,cofactor binding;GO:0005488,binding;GO:0030554,adenyl nucleotide binding;GO:0017…	ko01100,Metabolic pathways;ko00020,Citrate cycle (TCA cycle);ko01120,Microbial metabolism in diverse environments
38	sp|O00170|AIP_HUMAN	AH receptor-interacting protein OS=Homo sapiens OX=9606 GN=AIP PE=1 SV=2	up	1.57303	0.00747147	response to stimulus;establishment of localization;signaling;cellular process;localization;biological regulation;metabolic process;cellular component organization or biogenesis;regulation of biological process	macromolecular complex;cell;organelle part;membrane-enclosed lumen;cell part;organelle	protein binding transcription factor activity;binding;molecular transducer activity		Parkinson's disease;Calcium signaling pathway;Huntington's disease	GO:0065009,regulation of molecular function;GO:0010646,regulation of cell communication;GO:0044260,cellular macromolecule metabolic process;GO:0045184,establishment of protein localization;GO:0050789,regulation of biological process;GO:0044238,primary metabolic process;GO:0008152,metabolic process;GO:0017038,protein import;GO:0010738,regulation of protein kinase A signaling cascade;GO:0009987,cel…	GO:0016020,membrane;GO:0043234,protein complex;GO:0043226,organelle;GO:0005829,cytosol;GO:0005886,plasma membrane;GO:0044446,intracellular organelle part;GO:0043235,receptor complex;GO:0005634,nucleus;GO:0032991,macromolecular complex;GO:0005654,nucleoplasm;GO:0044424,intracellular part;GO:0031974,membrane-enclosed lumen;GO:0043231,intracellular membrane-bounded organelle;GO:0005622,intracellular…	GO:0003712,transcription cofactor activity;GO:0016563,transcription activator activity;GO:0005515,protein binding;GO:0003713,transcription coactivator activity;GO:0005488,binding;GO:0005102,receptor binding;GO:0051082,unfolded protein binding;GO:0008134,transcription factor binding;GO:0030528,transcription regulator activity;GO:0004871,signal transducer activity;GO:0060089,molecular transducer ac…	ko05012,Parkinson's disease;ko05016,Huntington's disease;ko04020,Calcium signaling pathway
1451	sp|P49419|AL7A1_HUMAN	Alpha-aminoadipic semialdehyde dehydrogenase OS=Homo sapiens OX=9606 GN=ALDH7A1 PE=1 SV=5	up	1.55779	0.00746247	multicellular organismal process;metabolic process;cellular process	extracellular region;organelle part;cell;membrane-enclosed lumen;extracellular region part;organelle;cell part	catalytic activity;binding	Energy production and conversion ;	Arginine and proline metabolism;Valine, leucine and isoleucine degradation;Histidine metabolism;Lysine biosynthesis;beta-Alanine metabolism;Glycerolipid metabolism;Tryptophan metabolism;Microbial metabolism in diverse environments;Propanoate metabolism;Glycine, serine and threonine metabolism;Metabolic pathways;Ascorbate and aldarate metabolism;Lysine degradation;Pyruvate metabolism;Glycolysis / …	GO:0006081,cellular aldehyde metabolic process;GO:0005975,carbohydrate metabolic process;GO:0009309,amine biosynthetic process;GO:0044237,cellular metabolic process;GO:0006520,cellular amino acid metabolic process;GO:0006082,organic acid metabolic process;GO:0019752,carboxylic acid metabolic process;GO:0050877,neurological system process;GO:0006807,nitrogen compound metabolic process;GO:0043436,o…	GO:0070062,extracellular vesicular exosome;GO:0044444,cytoplasmic part;GO:0043233,organelle lumen;GO:0005576,extracellular region;GO:0065010,extracellular membrane-bounded organelle;GO:0070013,intracellular organelle lumen;GO:0044422,organelle part;GO:0044421,extracellular region part;GO:0005737,cytoplasm;GO:0043227,membrane-bounded organelle;GO:0005759,mitochondrial matrix;GO:0043230,extracellul…	GO:0005488,binding;GO:0005515,protein binding;GO:0003824,catalytic activity;GO:0016903,oxidoreductase activity, acting on the aldehyde or oxo group of donors;GO:0016620,oxidoreductase activity, acting on the aldehyde or oxo group of donors, NAD or NADP as acceptor;GO:0016491,oxidoreductase activity	ko00380,Tryptophan metabolism;ko00300,Lysine biosynthesis;ko00280,Valine, leucine and isoleucine degradation;ko00260,Glycine, serine and threonine metabolism;ko00010,Glycolysis / Gluconeogenesis;ko00071,Fatty acid metabolism;ko00310,Lysine degradation;ko00330,Arginine and proline metabolism;ko01120,Microbial metabolism in diverse environments;ko00340,Histidine metabolism;ko00561,Glycerolipid meta…
1209	sp|P31947|1433S_HUMAN	14-3-3 protein sigma OS=Homo sapiens OX=9606 GN=SFN PE=1 SV=1	up	1.58777	0.00741915	multicellular organismal process;cellular component organization or biogenesis;growth;cell proliferation;response to stimulus;negative regulation of biological process;death;signaling;developmental process;regulation of biological process;metabolic process;biological regulation;positive regulation of biological process;localization;establishment of localization;cellular process	extracellular region;organelle part;cell;cell part;organelle;extracellular region part	binding;enzyme regulator activity	Signal transduction mechanisms ;	Aldosterone-regulated sodium reabsorption;Cell cycle;p53 signaling pathway	GO:0032386,regulation of intracellular transport;GO:0010942,positive regulation of cell death;GO:0042127,regulation of cell proliferation;GO:0044085,cellular component biogenesis;GO:0033554,cellular response to stress;GO:0008629,induction of apoptosis by intracellular signals;GO:0051094,positive regulation of developmental process;GO:0048731,system development;GO:0034622,cellular macromolecular c…	GO:0030659,cytoplasmic vesicle membrane;GO:0065010,extracellular membrane-bounded organelle;GO:0005576,extracellular region;GO:0044444,cytoplasmic part;GO:0070062,extracellular vesicular exosome;GO:0044433,cytoplasmic vesicle part;GO:0044421,extracellular region part;GO:0044422,organelle part;GO:0012505,endomembrane system;GO:0031410,cytoplasmic vesicle;GO:0005615,extracellular space;GO:0005737,c…	GO:0051219,phosphoprotein binding;GO:0019901,protein kinase binding;GO:0019210,kinase inhibitor activity;GO:0008426,protein kinase C inhibitor activity;GO:0005488,binding;GO:0004860,protein kinase inhibitor activity;GO:0030291,protein serine/threonine kinase inhibitor activity;GO:0005515,protein binding;GO:0030234,enzyme regulator activity;GO:0019904,protein domain specific binding;GO:0019899,enz…	ko04960,Aldosterone-regulated sodium reabsorption;ko04115,p53 signaling pathway;ko04110,Cell cycle
4687	sp|Q9Y490|TLN1_HUMAN	Talin-1 OS=Homo sapiens OX=9606 GN=TLN1 PE=1 SV=3	up	1.58777	0.00741915	response to stimulus;establishment of localization;cellular process;biological regulation;localization;biological adhesion;cellular component organization or biogenesis;viral reproduction;metabolic process;locomotion;multicellular organismal process;developmental process	extracellular region;organelle part;cell;extracellular region part;organelle;cell part	binding;structural molecule activity		Focal adhesion	GO:0065008,regulation of biological quality;GO:0007275,multicellular organismal development;GO:0032507,maintenance of protein location in cell;GO:0048468,cell development;GO:0007599,hemostasis;GO:0030168,platelet activation;GO:0007010,cytoskeleton organization;GO:0032990,cell part morphogenesis;GO:0065007,biological regulation;GO:0051674,localization of cell;GO:0034960,cellular biopolymer metabol…	GO:0005815,microtubule organizing center;GO:0044464,cell part;GO:0005623,cell;GO:0009986,cell surface;GO:0005622,intracellular;GO:0070161,anchoring junction;GO:0031253,cell projection membrane;GO:0005912,adherens junction;GO:0005911,cell-cell junction;GO:0005886,plasma membrane;GO:0005925,focal adhesion;GO:0015630,microtubule cytoskeleton;GO:0043227,membrane-bounded organelle;GO:0005737,cytoplasm…	GO:0005178,integrin binding;GO:0008092,cytoskeletal protein binding;GO:0005488,binding;GO:0003779,actin binding;GO:0005515,protein binding;GO:0051015,actin filament binding;GO:0005200,structural constituent of cytoskeleton;GO:0005198,structural molecule activity;GO:0019904,protein domain specific binding;GO:0005102,receptor binding;GO:0032403,protein complex binding	ko04510,Focal adhesion
3239	sp|Q92688|AN32B_HUMAN	Acidic leucine-rich nuclear phosphoprotein 32 family member B OS=Homo sapiens OX=9606 GN=ANP32B PE=1 SV=1	up	1.84498	0.00720593	biological regulation;positive regulation of biological process;localization;negative regulation of biological process;death;cellular process;establishment of localization;developmental process;multicellular organismal process;regulation of biological process;cellular component organization or biogenesis;metabolic process	cell;organelle part;membrane-enclosed lumen;extracellular region part;organelle;cell part;extracellular region	binding			GO:0050790,regulation of catalytic activity;GO:0065007,biological regulation;GO:0048513,organ development;GO:0007275,multicellular organismal development;GO:0043281,regulation of caspase activity;GO:0010952,positive regulation of peptidase activity;GO:0043280,positive regulation of caspase activity;GO:0006334,nucleosome assembly;GO:0008219,cell death;GO:0006333,chromatin assembly or disassembly;G…	GO:0043226,organelle;GO:0031988,membrane-bounded vesicle;GO:0005634,nucleus;GO:0043232,intracellular non-membrane-bounded organelle;GO:0031982,vesicle;GO:0044446,intracellular organelle part;GO:0031974,membrane-enclosed lumen;GO:0044424,intracellular part;GO:0043231,intracellular membrane-bounded organelle;GO:0044464,cell part;GO:0005623,cell;GO:0043229,intracellular organelle;GO:0048471,perinucl…	GO:0019899,enzyme binding;GO:0005515,protein binding;GO:0005488,binding
3950	sp|Q9H488|OFUT1_HUMAN	GDP-fucose protein O-fucosyltransferase 1 OS=Homo sapiens OX=9606 GN=POFUT1 PE=1 SV=1	up	1.5384	0.00714615	developmental process;multicellular organismal process;regulation of biological process;metabolic process;biological regulation;signaling;cellular process;response to stimulus	cell;cell part;organelle	catalytic activity			GO:0048514,blood vessel morphogenesis;GO:0010468,regulation of gene expression;GO:0007399,nervous system development;GO:0005975,carbohydrate metabolic process;GO:0006486,protein amino acid glycosylation;GO:0009653,anatomical structure morphogenesis;GO:0019318,hexose metabolic process;GO:0035282,segmentation;GO:0048731,system development;GO:0007389,pattern specification process;GO:0010926,anatomic…	GO:0044444,cytoplasmic part;GO:0016020,membrane;GO:0043226,organelle;GO:0005623,cell;GO:0043229,intracellular organelle;GO:0044464,cell part;GO:0005783,endoplasmic reticulum;GO:0043227,membrane-bounded organelle;GO:0005737,cytoplasm;GO:0005622,intracellular;GO:0044424,intracellular part;GO:0043231,intracellular membrane-bounded organelle	GO:0003824,catalytic activity;GO:0016757,transferase activity, transferring glycosyl groups;GO:0016740,transferase activity;GO:0016758,transferase activity, transferring hexosyl groups
2798	sp|Q7Z4H8|KDEL2_HUMAN	KDEL motif-containing protein 2 OS=Homo sapiens OX=9606 GN=KDELC2 PE=1 SV=2	up	1.83806	0.00701396	metabolic process;cellular process	membrane-enclosed lumen;organelle part;cell;cell part;organelle	catalytic activity			GO:0008152,metabolic process;GO:0009987,cellular process;GO:0006664,glycolipid metabolic process;GO:0006643,membrane lipid metabolic process;GO:0006629,lipid metabolic process;GO:0044255,cellular lipid metabolic process;GO:0044238,primary metabolic process;GO:0044237,cellular metabolic process	GO:0044422,organelle part;GO:0070013,intracellular organelle lumen;GO:0005737,cytoplasm;GO:0043227,membrane-bounded organelle;GO:0043233,organelle lumen;GO:0044444,cytoplasmic part;GO:0044424,intracellular part;GO:0031974,membrane-enclosed lumen;GO:0043231,intracellular membrane-bounded organelle;GO:0005783,endoplasmic reticulum;GO:0005622,intracellular;GO:0005623,cell;GO:0043229,intracellular or…	GO:0003824,catalytic activity;GO:0016757,transferase activity, transferring glycosyl groups;GO:0016740,transferase activity;GO:0016758,transferase activity, transferring hexosyl groups
1163	sp|P30044|PRDX5_HUMAN	"Peroxiredoxin-5, mitochondrial OS=Homo sapiens OX=9606 GN=PRDX5 PE=1 SV=4"	up	1.51936	0.00689941	biological regulation;positive regulation of biological process;response to stimulus;death;negative regulation of biological process;cellular process;multicellular organismal process;regulation of biological process;metabolic process	extracellular region;organelle;extracellular region part;cell part;organelle part;membrane-enclosed lumen;cell	catalytic activity;binding;enzyme regulator activity;antioxidant activity	Posttranslational modification, protein turnover, chaperones ;	Peroxisome	GO:0016043,cellular component organization;GO:0009611,response to wounding;GO:0019222,regulation of metabolic process;GO:0042743,hydrogen peroxide metabolic process;GO:0006352,transcription initiation;GO:0043086,negative regulation of catalytic activity;GO:0051239,regulation of multicellular organismal process;GO:0000302,response to reactive oxygen species;GO:0031327,negative regulation of cellul…	GO:0044444,cytoplasmic part;GO:0043233,organelle lumen;GO:0031410,cytoplasmic vesicle;GO:0005737,cytoplasm;GO:0042579,microbody;GO:0043227,membrane-bounded organelle;GO:0044421,extracellular region part;GO:0070013,intracellular organelle lumen;GO:0044422,organelle part;GO:0005634,nucleus;GO:0031980,mitochondrial lumen;GO:0044464,cell part;GO:0005623,cell;GO:0005622,intracellular;GO:0031974,membra…	GO:0004857,enzyme inhibitor activity;GO:0046983,protein dimerization activity;GO:0004601,peroxidase activity;GO:0004869,cysteine-type endopeptidase inhibitor activity;GO:0003824,catalytic activity;GO:0030234,enzyme regulator activity;GO:0016209,antioxidant activity;GO:0016491,oxidoreductase activity;GO:0005102,receptor binding;GO:0005488,binding;GO:0030414,peptidase inhibitor activity;GO:0004866,…	ko04146,Peroxisome
3780	sp|Q9BWM7|SFXN3_HUMAN	Sideroflexin-3 OS=Homo sapiens OX=9606 GN=SFXN3 PE=1 SV=3	up	1.69208	0.00664799	establishment of localization;cellular process;localization;biological regulation	cell;organelle part;cell part;organelle	transporter activity		Progesterone-mediated oocyte maturation;Oocyte meiosis;Ubiquitin mediated proteolysis;Cell cycle	GO:0055072,iron ion homeostasis;GO:0050801,ion homeostasis;GO:0065007,biological regulation;GO:0042592,homeostatic process;GO:0055066,di-, tri-valent inorganic cation homeostasis;GO:0048878,chemical homeostasis;GO:0055080,cation homeostasis;GO:0065008,regulation of biological quality	GO:0031967,organelle envelope;GO:0044444,cytoplasmic part;GO:0016021,integral to membrane;GO:0005740,mitochondrial envelope;GO:0044422,organelle part;GO:0031975,envelope;GO:0043227,membrane-bounded organelle;GO:0005737,cytoplasm;GO:0044429,mitochondrial part;GO:0005739,mitochondrion;GO:0016020,membrane;GO:0043226,organelle;GO:0044425,membrane part;GO:0044446,intracellular organelle part;GO:003122…	GO:0022891,substrate-specific transmembrane transporter activity;GO:0022892,substrate-specific transporter activity;GO:0022857,transmembrane transporter activity;GO:0005215,transporter activity;GO:0015075,ion transmembrane transporter activity	ko04110,Cell cycle;ko04114,Oocyte meiosis;ko04120,Ubiquitin mediated proteolysis;ko04914,Progesterone-mediated oocyte maturation
1115	sp|P27348|1433T_HUMAN	14-3-3 protein theta OS=Homo sapiens OX=9606 GN=YWHAQ PE=1 SV=1	up	1.55747	0.00664797	metabolic process;regulation of biological process;developmental process;multicellular organismal process;cellular process;signaling;negative regulation of biological process;establishment of localization;response to stimulus;localization;biological regulation	organelle part;cell;organelle;extracellular region part;cell part;macromolecular complex;extracellular region	catalytic activity;binding	Signal transduction mechanisms ;	Pathogenic Escherichia coli infection;Oocyte meiosis;Cell cycle;Neurotrophin signaling pathway	GO:0048513,organ development;GO:0021539,subthalamus development;GO:0065007,biological regulation;GO:0021762,substantia nigra development;GO:0016070,RNA metabolic process;GO:0007275,multicellular organismal development;GO:0009059,macromolecule biosynthetic process;GO:0030900,forebrain development;GO:0048519,negative regulation of biological process;GO:0043283,biopolymer metabolic process;GO:000007…	GO:0005829,cytosol;GO:0005739,mitochondrion;GO:0043234,protein complex;GO:0043226,organelle;GO:0044425,membrane part;GO:0016020,membrane;GO:0031988,membrane-bounded vesicle;GO:0032991,macromolecular complex;GO:0044459,plasma membrane part;GO:0016023,cytoplasmic membrane-bounded vesicle;GO:0031982,vesicle;GO:0044446,intracellular organelle part;GO:0044424,intracellular part;GO:0031090,organelle me…	GO:0047485,protein N-terminus binding;GO:0005488,binding;GO:0005515,protein binding;GO:0004497,monooxygenase activity;GO:0003824,catalytic activity;GO:0008022,protein C-terminus binding;GO:0016491,oxidoreductase activity;GO:0019904,protein domain specific binding	ko04722,Neurotrophin signaling pathway;ko05130,Pathogenic Escherichia coli infection;ko04110,Cell cycle;ko04114,Oocyte meiosis
653	sp|P04080|CYTB_HUMAN	Cystatin-B OS=Homo sapiens OX=9606 GN=CSTB PE=1 SV=2	up	1.65015	0.00664446	response to stimulus;metabolic process;regulation of biological process;multicellular organismal process;biological regulation	extracellular region;cell part;organelle;extracellular region part;organelle part;cell;membrane-enclosed lumen	binding;enzyme regulator activity			GO:0007626,locomotory behavior;GO:0052548,regulation of endopeptidase activity;GO:0065007,biological regulation;GO:0050790,regulation of catalytic activity;GO:0008344,adult locomotory behavior;GO:0043086,negative regulation of catalytic activity;GO:0050896,response to stimulus;GO:0007610,behavior;GO:0010951,negative regulation of endopeptidase activity;GO:0052547,regulation of peptidase activity;…	GO:0044424,intracellular part;GO:0031974,membrane-enclosed lumen;GO:0043231,intracellular membrane-bounded organelle;GO:0043229,intracellular organelle;GO:0005623,cell;GO:0044464,cell part;GO:0005622,intracellular;GO:0031988,membrane-bounded vesicle;GO:0043226,organelle;GO:0043232,intracellular non-membrane-bounded organelle;GO:0005634,nucleus;GO:0044446,intracellular organelle part;GO:0031982,ve…	GO:0005515,protein binding;GO:0004866,endopeptidase inhibitor activity;GO:0030414,peptidase inhibitor activity;GO:0005488,binding;GO:0019899,enzyme binding;GO:0002020,protease binding;GO:0030234,enzyme regulator activity;GO:0004869,cysteine-type endopeptidase inhibitor activity;GO:0004857,enzyme inhibitor activity
1734	sp|P62070|RRAS2_HUMAN	Ras-related protein R-Ras2 OS=Homo sapiens OX=9606 GN=RRAS2 PE=1 SV=1	down	0.542997	0.00664267	biological regulation;localization;positive regulation of biological process;response to stimulus;establishment of localization;cellular process;signaling;locomotion;multicellular organismal process;developmental process;regulation of biological process;metabolic process	extracellular region;cell part;organelle;extracellular region part;cell	binding;catalytic activity	General function prediction only ;	Tight junction;Regulation of actin cytoskeleton;MAPK signaling pathway	GO:0046907,intracellular transport;GO:0051179,localization;GO:0006886,intracellular protein transport;GO:0032501,multicellular organismal process;GO:0009987,cellular process;GO:0001649,osteoblast differentiation;GO:0008152,metabolic process;GO:0048731,system development;GO:0040012,regulation of locomotion;GO:0050789,regulation of biological process;GO:0007165,signal transduction;GO:0045184,establ…	GO:0031988,membrane-bounded vesicle;GO:0044425,membrane part;GO:0016020,membrane;GO:0043226,organelle;GO:0044459,plasma membrane part;GO:0005886,plasma membrane;GO:0031982,vesicle;GO:0016323,basolateral plasma membrane;GO:0044424,intracellular part;GO:0043231,intracellular membrane-bounded organelle;GO:0005912,adherens junction;GO:0005783,endoplasmic reticulum;GO:0070161,anchoring junction;GO:000…	GO:0000166,nucleotide binding;GO:0016787,hydrolase activity;GO:0003824,catalytic activity;GO:0032555,purine ribonucleotide binding;GO:0003924,GTPase activity;GO:0005515,protein binding;GO:0017111,nucleoside-triphosphatase activity;GO:0032553,ribonucleotide binding;GO:0016817,hydrolase activity, acting on acid anhydrides;GO:0032561,guanyl ribonucleotide binding;GO:0016462,pyrophosphatase activity;…	ko04010,MAPK signaling pathway;ko04530,Tight junction;ko04810,Regulation of actin cytoskeleton
1762	sp|P62424|RL7A_HUMAN	60S ribosomal protein L7a OS=Homo sapiens OX=9606 GN=RPL7A PE=1 SV=2	down	0.648581	0.0062745	cellular process;establishment of localization;localization;reproductive process;metabolic process;reproduction;cellular component organization or biogenesis;viral reproduction	cell part;membrane-enclosed lumen;macromolecular complex;organelle;extracellular region part;organelle part;cell;extracellular region	binding;structural molecule activity	Translation, ribosomal structure and biogenesis ;	Ribosome	GO:0009058,biosynthetic process;GO:0006613,cotranslational protein targeting to membrane;GO:0016259,selenocysteine metabolic process;GO:0044249,cellular biosynthetic process;GO:0032774,RNA biosynthetic process;GO:0006139,nucleobase, nucleoside, nucleotide and nucleic acid metabolic process;GO:0034960,cellular biopolymer metabolic process;GO:0015031,protein transport;GO:0044267,cellular protein me…	GO:0005622,intracellular;GO:0070161,anchoring junction;GO:0005840,ribosome;GO:0005623,cell;GO:0044464,cell part;GO:0031974,membrane-enclosed lumen;GO:0005912,adherens junction;GO:0044445,cytosolic part;GO:0005886,plasma membrane;GO:0005634,nucleus;GO:0043227,membrane-bounded organelle;GO:0005737,cytoplasm;GO:0044428,nuclear part;GO:0005730,nucleolus;GO:0005925,focal adhesion;GO:0044422,organelle …	GO:0003735,structural constituent of ribosome;GO:0005198,structural molecule activity;GO:0005515,protein binding;GO:0005488,binding	ko03010,Ribosome
1056	sp|P23229|ITA6_HUMAN	Integrin alpha-6 OS=Homo sapiens OX=9606 GN=ITGA6 PE=1 SV=5	up	1.80921	0.00607651	response to stimulus;death;cellular process;signaling;biological regulation;positive regulation of biological process;localization;immune system process;biological adhesion;regulation of biological process;metabolic process;cellular component organization or biogenesis;multicellular organismal process;locomotion;developmental process	extracellular region;macromolecular complex;cell part;extracellular region part;cell	binding		Hypertrophic cardiomyopathy (HCM);Arrhythmogenic right ventricular cardiomyopathy (ARVC);Regulation of actin cytoskeleton;Hematopoietic cell lineage;Dilated cardiomyopathy;Pathways in cancer;Cell adhesion molecules (CAMs);Focal adhesion;ECM-receptor interaction;Small cell lung cancer;Toxoplasmosis	GO:0031328,positive regulation of cellular biosynthetic process;GO:0007229,integrin-mediated signaling pathway;GO:0022610,biological adhesion;GO:0010468,regulation of gene expression;GO:0048869,cellular developmental process;GO:0022409,positive regulation of cell-cell adhesion;GO:0051094,positive regulation of developmental process;GO:0043068,positive regulation of programmed cell death;GO:001094…	GO:0005925,focal adhesion;GO:0044421,extracellular region part;GO:0009897,external side of plasma membrane;GO:0005924,cell-substrate adherens junction;GO:0070161,anchoring junction;GO:0005623,cell;GO:0009986,cell surface;GO:0044464,cell part;GO:0005912,adherens junction;GO:0005886,plasma membrane;GO:0043235,receptor complex;GO:0009925,basal plasma membrane;GO:0044420,extracellular matrix part;GO:…	GO:0032403,protein complex binding;GO:0043169,cation binding;GO:0046872,metal ion binding;GO:0005102,receptor binding;GO:0005488,binding;GO:0005515,protein binding;GO:0005178,integrin binding;GO:0043167,ion binding	ko04810,Regulation of actin cytoskeleton;ko04510,Focal adhesion;ko05200,Pathways in cancer;ko05412,Arrhythmogenic right ventricular cardiomyopathy (ARVC);ko04512,ECM-receptor interaction;ko05222,Small cell lung cancer;ko05145,Toxoplasmosis;ko05410,Hypertrophic cardiomyopathy (HCM);ko04514,Cell adhesion molecules (CAMs);ko04640,Hematopoietic cell lineage;ko05414,Dilated cardiomyopathy
798	sp|P09972|ALDOC_HUMAN	Fructose-bisphosphate aldolase C OS=Homo sapiens OX=9606 GN=ALDOC PE=1 SV=2	up	1.50483	0.00607651	metabolic process;cellular process;developmental process	extracellular region;cell part;organelle;extracellular region part;cell	catalytic activity;binding	Carbohydrate transport and metabolism ;	Pentose phosphate pathway;Glycolysis / Gluconeogenesis;Metabolic pathways;Microbial metabolism in diverse environments;Fructose and mannose metabolism	GO:0009987,cellular process;GO:0008152,metabolic process;GO:0019318,hexose metabolic process;GO:0046165,alcohol biosynthetic process;GO:0032501,multicellular organismal process;GO:0002009,morphogenesis of an epithelium;GO:0006090,pyruvate metabolic process;GO:0030154,cell differentiation;GO:0048731,system development;GO:0044238,primary metabolic process;GO:0043436,oxoacid metabolic process;GO:004…	GO:0005576,extracellular region;GO:0005856,cytoskeleton;GO:0065010,extracellular membrane-bounded organelle;GO:0044444,cytoplasmic part;GO:0070062,extracellular vesicular exosome;GO:0043230,extracellular organelle;GO:0005737,cytoplasm;GO:0043227,membrane-bounded organelle;GO:0043228,non-membrane-bounded organelle;GO:0044421,extracellular region part;GO:0043232,intracellular non-membrane-bounded o…	GO:0003824,catalytic activity;GO:0016829,lyase activity;GO:0016832,aldehyde-lyase activity;GO:0005488,binding;GO:0005515,protein binding;GO:0016830,carbon-carbon lyase activity;GO:0004332,fructose-bisphosphate aldolase activity;GO:0008092,cytoskeletal protein binding	ko00030,Pentose phosphate pathway;ko01120,Microbial metabolism in diverse environments;ko00010,Glycolysis / Gluconeogenesis;ko01100,Metabolic pathways;ko00051,Fructose and mannose metabolism
774	sp|P09211|GSTP1_HUMAN	Glutathione S-transferase P OS=Homo sapiens OX=9606 GN=GSTP1 PE=1 SV=2	up	1.5991	0.00594848	positive regulation of biological process;localization;biological regulation;response to stimulus;cell proliferation;cellular process;signaling;negative regulation of biological process;multicellular organismal process;developmental process;multi-organism process;metabolic process;regulation of biological process	extracellular region;macromolecular complex;cell part;extracellular region part;organelle;cell	enzyme regulator activity;catalytic activity;binding	Posttranslational modification, protein turnover, chaperones ;	Microbial metabolism in diverse environments;Pathways in cancer;Drug metabolism - cytochrome P450;Prostate cancer;Metabolic pathways;Tyrosine metabolism;Metabolism of xenobiotics by cytochrome P450;Glutathione metabolism	GO:0001817,regulation of cytokine production;GO:0048145,regulation of fibroblast proliferation;GO:0006469,negative regulation of protein kinase activity;GO:0006790,sulfur metabolic process;GO:0001101,response to acid;GO:0042325,regulation of phosphorylation;GO:0006805,xenobiotic metabolic process;GO:0080134,regulation of response to stress;GO:0008152,metabolic process;GO:0009636,response to toxin…	GO:0044421,extracellular region part;GO:0005615,extracellular space;GO:0005737,cytoplasm;GO:0043230,extracellular organelle;GO:0043227,membrane-bounded organelle;GO:0070062,extracellular vesicular exosome;GO:0044444,cytoplasmic part;GO:0005576,extracellular region;GO:0065010,extracellular membrane-bounded organelle;GO:0044424,intracellular part;GO:0043231,intracellular membrane-bounded organelle;…	GO:0008144,drug binding;GO:0042277,peptide binding;GO:0019901,protein kinase binding;GO:0005488,binding;GO:0005515,protein binding;GO:0030234,enzyme regulator activity;GO:0003824,catalytic activity;GO:0004364,glutathione transferase activity;GO:0016765,transferase activity, transferring alkyl or aryl (other than methyl) groups;GO:0016740,transferase activity;GO:0019899,enzyme binding;GO:0019207,k…	ko05200,Pathways in cancer;ko00350,Tyrosine metabolism;ko00982,Drug metabolism - cytochrome P450;ko05215,Prostate cancer;ko00980,Metabolism of xenobiotics by cytochrome P450;ko01120,Microbial metabolism in diverse environments;ko00480,Glutathione metabolism;ko01100,Metabolic pathways
1745	sp|P62258|1433E_HUMAN	14-3-3 protein epsilon OS=Homo sapiens OX=9606 GN=YWHAE PE=1 SV=1	up	1.57531	0.00591628	metabolic process;viral reproduction;regulation of biological process;multicellular organismal process;locomotion;developmental process;establishment of localization;response to stimulus;cellular process;signaling;death;negative regulation of biological process;localization;biological regulation	macromolecular complex;extracellular region;cell;organelle part;cell part;extracellular region part;organelle	channel regulator activity;catalytic activity;binding	Signal transduction mechanisms ;	Oocyte meiosis;Cell cycle;Neurotrophin signaling pathway;Pathogenic Escherichia coli infection	GO:0051234,establishment of localization;GO:0051239,regulation of multicellular organismal process;GO:0007242,intracellular signaling cascade;GO:0051641,cellular localization;GO:0016043,cellular component organization;GO:0042391,regulation of membrane potential;GO:0000278,mitotic cell cycle;GO:0044057,regulation of system process;GO:0006352,transcription initiation;GO:0043067,regulation of progra…	GO:0043005,neuron projection;GO:0005576,extracellular region;GO:0065010,extracellular membrane-bounded organelle;GO:0005856,cytoskeleton;GO:0070062,extracellular vesicular exosome;GO:0030054,cell junction;GO:0044433,cytoplasmic vesicle part;GO:0042470,melanosome;GO:0043228,non-membrane-bounded organelle;GO:0012505,endomembrane system;GO:0030055,cell-substrate junction;GO:0043230,extracellular org…	GO:0042826,histone deacetylase binding;GO:0003824,catalytic activity;GO:0005515,protein binding;GO:0046982,protein heterodimerization activity;GO:0016247,channel regulator activity;GO:0031625,ubiquitin protein ligase binding;GO:0004497,monooxygenase activity;GO:0046983,protein dimerization activity;GO:0019899,enzyme binding;GO:0016491,oxidoreductase activity;GO:0019904,protein domain specific bin…	ko04114,Oocyte meiosis;ko04110,Cell cycle;ko05130,Pathogenic Escherichia coli infection;ko04722,Neurotrophin signaling pathway
3255	sp|Q92841|DDX17_HUMAN	Probable ATP-dependent RNA helicase DDX17 OS=Homo sapiens OX=9606 GN=DDX17 PE=1 SV=2	up	1.72154	0.00589567	multicellular organismal process;developmental process;metabolic process;regulation of biological process;positive regulation of biological process;biological regulation;response to stimulus;cellular process;signaling	organelle;cell part;membrane-enclosed lumen;organelle part;cell	protein binding transcription factor activity;binding;catalytic activity	Replication, recombination and repair ; Transcription ; Translation, ribosomal structure and biogenesis ;		GO:0032501,multicellular organismal process;GO:0008152,metabolic process;GO:0045449,regulation of transcription;GO:0033146,regulation of estrogen receptor signaling pathway;GO:0009987,cellular process;GO:0031325,positive regulation of cellular metabolic process;GO:0044238,primary metabolic process;GO:0050789,regulation of biological process;GO:0045944,positive regulation of transcription from RNA…	GO:0005623,cell;GO:0043229,intracellular organelle;GO:0044464,cell part;GO:0005622,intracellular;GO:0043231,intracellular membrane-bounded organelle;GO:0044424,intracellular part;GO:0031974,membrane-enclosed lumen;GO:0005654,nucleoplasm;GO:0043232,intracellular non-membrane-bounded organelle;GO:0005634,nucleus;GO:0044446,intracellular organelle part;GO:0016020,membrane;GO:0043226,organelle;GO:004…	GO:0016462,pyrophosphatase activity;GO:0001883,purine nucleoside binding;GO:0004004,ATP-dependent RNA helicase activity;GO:0016818,hydrolase activity, acting on acid anhydrides, in phosphorus-containing anhydrides;GO:0003724,RNA helicase activity;GO:0003713,transcription coactivator activity;GO:0005488,binding;GO:0003712,transcription cofactor activity;GO:0008134,transcription factor binding;GO:0…
84	sp|O00592|PODXL_HUMAN	Podocalyxin OS=Homo sapiens OX=9606 GN=PODXL PE=1 SV=2	down	0.48752	0.00585629	immune system process;biological adhesion;regulation of biological process;cellular component organization or biogenesis;locomotion;multicellular organismal process;developmental process;negative regulation of biological process;cellular process;biological regulation;positive regulation of biological process;localization	extracellular region;cell;cell part;extracellular region part;organelle	binding			GO:0030335,positive regulation of cell migration;GO:0050900,leukocyte migration;GO:0045785,positive regulation of cell adhesion;GO:0065007,biological regulation;GO:0051270,regulation of cell motion;GO:0051674,localization of cell;GO:0048522,positive regulation of cellular process;GO:0048518,positive regulation of biological process;GO:0006928,cell motion;GO:0050794,regulation of cellular process;…	GO:0016324,apical plasma membrane;GO:0042995,cell projection;GO:0005737,cytoplasm;GO:0043227,membrane-bounded organelle;GO:0044421,extracellular region part;GO:0005886,plasma membrane;GO:0044464,cell part;GO:0005623,cell;GO:0005622,intracellular;GO:0031253,cell projection membrane;GO:0030175,filopodium;GO:0016021,integral to membrane;GO:0031226,intrinsic to plasma membrane;GO:0005576,extracellula…	GO:0005488,binding;GO:0005515,protein binding
2011	sp|Q08380|LG3BP_HUMAN	Galectin-3-binding protein OS=Homo sapiens OX=9606 GN=LGALS3BP PE=1 SV=1	up	1.51281	0.00577585	biological regulation;localization;signaling;cellular process;response to stimulus;establishment of localization;regulation of biological process;cellular component organization or biogenesis;biological adhesion	extracellular region;cell;cell part;extracellular region part;organelle	molecular transducer activity		Salivary secretion	GO:0016044,membrane organization;GO:0051234,establishment of localization;GO:0065007,biological regulation;GO:0006810,transport;GO:0022610,biological adhesion;GO:0006897,endocytosis;GO:0016043,cellular component organization;GO:0010324,membrane invagination;GO:0006968,cellular defense response;GO:0006898,receptor-mediated endocytosis;GO:0006950,response to stress;GO:0009987,cellular process;GO:00…	GO:0031982,vesicle;GO:0005576,extracellular region;GO:0065010,extracellular membrane-bounded organelle;GO:0016020,membrane;GO:0043226,organelle;GO:0070062,extracellular vesicular exosome;GO:0031988,membrane-bounded vesicle;GO:0044464,cell part;GO:0005623,cell;GO:0043227,membrane-bounded organelle;GO:0043230,extracellular organelle;GO:0044421,extracellular region part;GO:0005578,proteinaceous extr…	GO:0004871,signal transducer activity;GO:0004888,transmembrane receptor activity;GO:0004872,receptor activity;GO:0060089,molecular transducer activity;GO:0005044,scavenger receptor activity	ko04970,Salivary secretion
835	sp|P11142|HSP7C_HUMAN	Heat shock cognate 71 kDa protein OS=Homo sapiens OX=9606 GN=HSPA8 PE=1 SV=1	down	0.658427	0.00551281	establishment of localization;response to stimulus;signaling;cellular process;negative regulation of biological process;localization;positive regulation of biological process;biological regulation;cellular component organization or biogenesis;viral reproduction;metabolic process;regulation of biological process;locomotion;multicellular organismal process;developmental process	macromolecular complex;membrane-enclosed lumen;synapse;cell part;extracellular region;organelle part;synapse part;cell;organelle;extracellular region part	catalytic activity;binding	Posttranslational modification, protein turnover, chaperones ;	Antigen processing and presentation;Endocytosis;MAPK signaling pathway;Toxoplasmosis;Spliceosome;Prion diseases;Protein processing in endoplasmic reticulum	GO:0032989,cellular component morphogenesis;GO:0010468,regulation of gene expression;GO:0033554,cellular response to stress;GO:0009267,cellular response to starvation;GO:0048731,system development;GO:0007411,axon guidance;GO:0043487,regulation of RNA stability;GO:0051716,cellular response to stimulus;GO:0045934,negative regulation of nucleobase, nucleoside, nucleotide and nucleic acid metabolic p…	GO:0070161,anchoring junction;GO:0005622,intracellular;GO:0044464,cell part;GO:0005623,cell;GO:0005912,adherens junction;GO:0031974,membrane-enclosed lumen;GO:0005886,plasma membrane;GO:0033267,axon part;GO:0005634,nucleus;GO:0000151,ubiquitin ligase complex;GO:0043209,myelin sheath;GO:0043227,membrane-bounded organelle;GO:0005737,cytoplasm;GO:0044428,nuclear part;GO:0005730,nucleolus;GO:0048770,…	GO:0019899,enzyme binding;GO:0016462,pyrophosphatase activity;GO:0001883,purine nucleoside binding;GO:0001664,G-protein-coupled receptor binding;GO:0017076,purine nucleotide binding;GO:0016818,hydrolase activity, acting on acid anhydrides, in phosphorus-containing anhydrides;GO:0005488,binding;GO:0030554,adenyl nucleotide binding;GO:0031072,heat shock protein binding;GO:0005102,receptor binding;G…	ko03040,Spliceosome;ko04144,Endocytosis;ko04612,Antigen processing and presentation;ko04141,Protein processing in endoplasmic reticulum;ko04010,MAPK signaling pathway;ko05145,Toxoplasmosis;ko05020,Prion diseases
1379	sp|P46087|NOP2_HUMAN	Probable 28S rRNA (cytosine(4447)-C(5))-methyltransferase OS=Homo sapiens OX=9606 GN=NOP2 PE=1 SV=2	down	0.536054	0.00550955	cell proliferation;cellular process;metabolic process;cellular component organization or biogenesis;regulation of biological process;positive regulation of biological process;biological regulation	organelle;cell part;organelle part;membrane-enclosed lumen;cell	catalytic activity;binding	Translation, ribosomal structure and biogenesis ;	Microbial metabolism in diverse environments;Tyrosine metabolism;Selenoamino acid metabolism;Histidine metabolism	GO:0006364,rRNA processing;GO:0044238,primary metabolic process;GO:0050789,regulation of biological process;GO:0006139,nucleobase, nucleoside, nucleotide and nucleic acid metabolic process;GO:0048522,positive regulation of cellular process;GO:0034960,cellular biopolymer metabolic process;GO:0048518,positive regulation of biological process;GO:0050794,regulation of cellular process;GO:0044260,cell…	GO:0043226,organelle;GO:0005634,nucleus;GO:0043232,intracellular non-membrane-bounded organelle;GO:0044446,intracellular organelle part;GO:0043231,intracellular membrane-bounded organelle;GO:0044424,intracellular part;GO:0031974,membrane-enclosed lumen;GO:0044464,cell part;GO:0043229,intracellular organelle;GO:0005623,cell;GO:0005622,intracellular;GO:0043233,organelle lumen;GO:0031981,nuclear lum…	GO:0008168,methyltransferase activity;GO:0005515,protein binding;GO:0005488,binding;GO:0008757,S-adenosylmethionine-dependent methyltransferase activity;GO:0016741,transferase activity, transferring one-carbon groups;GO:0016740,transferase activity;GO:0003824,catalytic activity	ko00450,Selenoamino acid metabolism;ko01120,Microbial metabolism in diverse environments;ko00340,Histidine metabolism;ko00350,Tyrosine metabolism
1284	sp|P36957|ODO2_HUMAN	"Dihydrolipoyllysine-residue succinyltransferase component of 2-oxoglutarate dehydrogenase complex, mitochondrial OS=Homo sapiens OX=9606 GN=DLST PE=1 SV=4"	up	1.63813	0.00548645	metabolic process;cellular process	membrane-enclosed lumen;cell part;macromolecular complex;cell;organelle part;extracellular region part;organelle;extracellular region	catalytic activity;binding	Energy production and conversion ;	Microbial metabolism in diverse environments;Citrate cycle (TCA cycle);Metabolic pathways;Lysine degradation	GO:0006519,cellular amino acid and derivative metabolic process;GO:0044238,primary metabolic process;GO:0009820,alkaloid metabolic process;GO:0009060,aerobic respiration;GO:0009109,coenzyme catabolic process;GO:0009117,nucleotide metabolic process;GO:0006554,lysine catabolic process;GO:0006084,acetyl-CoA metabolic process;GO:0015980,energy derivation by oxidation of organic compounds;GO:0045333,c…	GO:0065010,extracellular membrane-bounded organelle;GO:0005576,extracellular region;GO:0070062,extracellular vesicular exosome;GO:0005759,mitochondrial matrix;GO:0043230,extracellular organelle;GO:0005739,mitochondrion;GO:0044429,mitochondrial part;GO:0031988,membrane-bounded vesicle;GO:0043234,protein complex;GO:0043226,organelle;GO:0016020,membrane;GO:0044425,membrane part;GO:0032991,macromolec…	GO:0005488,binding;GO:0005515,protein binding;GO:0016747,transferase activity, transferring acyl groups other than amino-acyl groups;GO:0003824,catalytic activity;GO:0051087,chaperone binding;GO:0016740,transferase activity;GO:0031072,heat shock protein binding;GO:0016746,transferase activity, transferring acyl groups;GO:0008415,acyltransferase activity	ko00020,Citrate cycle (TCA cycle);ko01120,Microbial metabolism in diverse environments;ko01100,Metabolic pathways;ko00310,Lysine degradation
1872	sp|P83731|RL24_HUMAN	60S ribosomal protein L24 OS=Homo sapiens OX=9606 GN=RPL24 PE=1 SV=1	down	0.468012	0.00531141	reproductive process;cellular component organization or biogenesis;viral reproduction;metabolic process;reproduction;developmental process;multicellular organismal process;cellular process;establishment of localization;localization	macromolecular complex;extracellular region;organelle part;cell;cell part;organelle;extracellular region part	binding;structural molecule activity	Translation, ribosomal structure and biogenesis ;	Ribosome	GO:0044238,primary metabolic process;GO:0006519,cellular amino acid and derivative metabolic process;GO:0044260,cellular macromolecule metabolic process;GO:0045184,establishment of protein localization;GO:0009069,serine family amino acid metabolic process;GO:0034621,cellular macromolecular complex subunit organization;GO:0051179,localization;GO:0006886,intracellular protein transport;GO:0032501,m…	GO:0032991,macromolecular complex;GO:0043232,intracellular non-membrane-bounded organelle;GO:0044446,intracellular organelle part;GO:0030529,ribonucleoprotein complex;GO:0031982,vesicle;GO:0005829,cytosol;GO:0031988,membrane-bounded vesicle;GO:0043226,organelle;GO:0016020,membrane;GO:0005623,cell;GO:0043229,intracellular organelle;GO:0005840,ribosome;GO:0022626,cytosolic ribosome;GO:0044464,cell …	GO:0005488,binding;GO:0005515,protein binding;GO:0005198,structural molecule activity;GO:0003735,structural constituent of ribosome	ko03010,Ribosome
925	sp|P15586|GNS_HUMAN	N-acetylglucosamine-6-sulfatase OS=Homo sapiens OX=9606 GN=GNS PE=1 SV=3	up	1.7577	0.00526726	metabolic process;cellular process	membrane-enclosed lumen;organelle part;cell;cell part;extracellular region part;organelle;extracellular region	binding;catalytic activity	Inorganic ion transport and metabolism ;	Metabolic pathways;Lysosome;Glycosaminoglycan degradation	GO:0043285,biopolymer catabolic process;GO:0005975,carbohydrate metabolic process;GO:0009308,amine metabolic process;GO:0044273,sulfur compound catabolic process;GO:0044237,cellular metabolic process;GO:0042339,keratan sulfate metabolic process;GO:0006026,aminoglycan catabolic process;GO:0005976,polysaccharide metabolic process;GO:0016052,carbohydrate catabolic process;GO:0006027,glycosaminoglyca…	GO:0044424,intracellular part;GO:0043231,intracellular membrane-bounded organelle;GO:0031974,membrane-enclosed lumen;GO:0043202,lysosomal lumen;GO:0005623,cell;GO:0043229,intracellular organelle;GO:0044464,cell part;GO:0005622,intracellular;GO:0031988,membrane-bounded vesicle;GO:0043226,organelle;GO:0005775,vacuolar lumen;GO:0044446,intracellular organelle part;GO:0005764,lysosome;GO:0031982,vesi…	GO:0016787,hydrolase activity;GO:0046872,metal ion binding;GO:0003824,catalytic activity;GO:0043169,cation binding;GO:0043167,ion binding;GO:0016788,hydrolase activity, acting on ester bonds;GO:0005515,protein binding;GO:0005488,binding	ko00531,Glycosaminoglycan degradation;ko04142,Lysosome;ko01100,Metabolic pathways
2550	sp|Q5SSJ5|HP1B3_HUMAN	Heterochromatin protein 1-binding protein 3 OS=Homo sapiens OX=9606 GN=HP1BP3 PE=1 SV=1	down	0.65198	0.00504573	biological regulation;cell proliferation;response to stimulus;regulation of biological process;cellular component organization or biogenesis;metabolic process;cellular process	cell part;organelle;organelle part;cell;macromolecular complex	binding		Systemic lupus erythematosus	GO:0042127,regulation of cell proliferation;GO:0080090,regulation of primary metabolic process;GO:0043933,macromolecular complex subunit organization;GO:0019219,regulation of nucleobase, nucleoside, nucleotide and nucleic acid metabolic process;GO:0044085,cellular component biogenesis;GO:0031326,regulation of cellular biosynthetic process;GO:0022607,cellular component assembly;GO:0006325,chromati…	GO:0043231,intracellular membrane-bounded organelle;GO:0044424,intracellular part;GO:0000786,nucleosome;GO:0005622,intracellular;GO:0032993,protein-DNA complex;GO:0043229,intracellular organelle;GO:0005623,cell;GO:0044464,cell part;GO:0043226,organelle;GO:0044446,intracellular organelle part;GO:0043232,intracellular non-membrane-bounded organelle;GO:0032991,macromolecular complex;GO:0005634,nucle…	GO:0005488,binding;GO:0003676,nucleic acid binding;GO:0003682,chromatin binding;GO:0003677,DNA binding	ko05322,Systemic lupus erythematosus
1634	sp|P55769|NH2L1_HUMAN	NHP2-like protein 1 OS=Homo sapiens OX=9606 GN=SNU13 PE=1 SV=3	up	1.5591	0.00478676	metabolic process;cellular component organization or biogenesis;cellular process	macromolecular complex;organelle part;cell;membrane-enclosed lumen;organelle;cell part	binding	Translation, ribosomal structure and biogenesis ;	Spliceosome	GO:0044260,cellular macromolecule metabolic process;GO:0008380,RNA splicing;GO:0034960,cellular biopolymer metabolic process;GO:0044238,primary metabolic process;GO:0006139,nucleobase, nucleoside, nucleotide and nucleic acid metabolic process;GO:0043170,macromolecule metabolic process;GO:0008152,metabolic process;GO:0042254,ribosome biogenesis;GO:0043283,biopolymer metabolic process;GO:0009987,ce…	GO:0043228,non-membrane-bounded organelle;GO:0070013,intracellular organelle lumen;GO:0044422,organelle part;GO:0005730,nucleolus;GO:0044428,nuclear part;GO:0043227,membrane-bounded organelle;GO:0043233,organelle lumen;GO:0031981,nuclear lumen;GO:0044424,intracellular part;GO:0043231,intracellular membrane-bounded organelle;GO:0031974,membrane-enclosed lumen;GO:0005654,nucleoplasm;GO:0044464,cell…	GO:0030515,snoRNA binding;GO:0019899,enzyme binding;GO:0003676,nucleic acid binding;GO:0005515,protein binding;GO:0003723,RNA binding;GO:0005488,binding	ko03040,Spliceosome
582	sp|O95810|CAVN2_HUMAN	Caveolae-associated protein 2 OS=Homo sapiens OX=9606 GN=CAVIN2 PE=1 SV=3	up	1.73542	0.00469419		cell;cell part	binding				GO:0005886,plasma membrane;GO:0044459,plasma membrane part;GO:0005901,caveola;GO:0044425,membrane part;GO:0016020,membrane;GO:0044444,cytoplasmic part;GO:0005829,cytosol;GO:0005622,intracellular;GO:0005737,cytoplasm;GO:0044464,cell part;GO:0045121,membrane raft;GO:0005623,cell;GO:0044424,intracellular part	GO:0019901,protein kinase binding;GO:0005488,binding;GO:0005515,protein binding;GO:0005080,protein kinase C binding;GO:0005543,phospholipid binding;GO:0001786,phosphatidylserine binding;GO:0019899,enzyme binding;GO:0008289,lipid binding;GO:0019900,kinase binding
1376	sp|P46013|KI67_HUMAN	Proliferation marker protein Ki-67 OS=Homo sapiens OX=9606 GN=MKI67 PE=1 SV=2	down	0.626244	0.00467903	cell proliferation;response to stimulus;cellular process;metabolic process;multicellular organismal process;developmental process	organelle;cell part;cell;organelle part;membrane-enclosed lumen	binding			GO:0034960,cellular biopolymer metabolic process;GO:0050896,response to stimulus;GO:0006139,nucleobase, nucleoside, nucleotide and nucleic acid metabolic process;GO:0030203,glycosaminoglycan metabolic process;GO:0043283,biopolymer metabolic process;GO:0032502,developmental process;GO:0006950,response to stress;GO:0043170,macromolecule metabolic process;GO:0006022,aminoglycan metabolic process;GO:…	GO:0043233,organelle lumen;GO:0031981,nuclear lumen;GO:0000793,condensed chromosome;GO:0000775,chromosome, centromeric region;GO:0044428,nuclear part;GO:0005737,cytoplasm;GO:0005730,nucleolus;GO:0043227,membrane-bounded organelle;GO:0005694,chromosome;GO:0044422,organelle part;GO:0070013,intracellular organelle lumen;GO:0044427,chromosomal part;GO:0043228,non-membrane-bounded organelle;GO:0044446…	GO:0008022,protein C-terminus binding;GO:0005524,ATP binding;GO:0032559,adenyl ribonucleotide binding;GO:0000166,nucleotide binding;GO:0001883,purine nucleoside binding;GO:0032553,ribonucleotide binding;GO:0001882,nucleoside binding;GO:0030554,adenyl nucleotide binding;GO:0005488,binding;GO:0005515,protein binding;GO:0032555,purine ribonucleotide binding;GO:0017076,purine nucleotide binding
1292	sp|P37802|TAGL2_HUMAN	Transgelin-2 OS=Homo sapiens OX=9606 GN=TAGLN2 PE=1 SV=3	up	1.56799	0.00443988	cellular process;developmental process	organelle;extracellular region part;extracellular region	binding	Cytoskeleton ;		GO:0048513,organ development;GO:0048869,cellular developmental process;GO:0009653,anatomical structure morphogenesis;GO:0007275,multicellular organismal development;GO:0030855,epithelial cell differentiation;GO:0009888,tissue development;GO:0009887,organ morphogenesis;GO:0048856,anatomical structure development;GO:0032501,multicellular organismal process;GO:0002009,morphogenesis of an epithelium;…	GO:0005576,extracellular region;GO:0065010,extracellular membrane-bounded organelle;GO:0043226,organelle;GO:0070062,extracellular vesicular exosome;GO:0031988,membrane-bounded vesicle;GO:0031982,vesicle;GO:0044421,extracellular region part;GO:0043227,membrane-bounded organelle;GO:0043230,extracellular organelle	GO:0005515,protein binding;GO:0005488,binding
1034	sp|P21912|SDHB_HUMAN	"Succinate dehydrogenase [ubiquinone] iron-sulfur subunit, mitochondrial OS=Homo sapiens OX=9606 GN=SDHB PE=1 SV=3"	up	1.70781	0.00416971	cellular process;metabolic process	organelle;extracellular region part;organelle part;cell;extracellular region;cell part;membrane-enclosed lumen;macromolecular complex	electron carrier activity;binding;catalytic activity	Energy production and conversion ;	Parkinson's disease;Citrate cycle (TCA cycle);Alzheimer's disease;Oxidative phosphorylation;Huntington's disease;Metabolic pathways	GO:0009056,catabolic process;GO:0009987,cellular process;GO:0008152,metabolic process;GO:0043648,dicarboxylic acid metabolic process;GO:0046356,acetyl-CoA catabolic process;GO:0009109,coenzyme catabolic process;GO:0006091,generation of precursor metabolites and energy;GO:0009060,aerobic respiration;GO:0044248,cellular catabolic process;GO:0055114,oxidation reduction;GO:0045333,cellular respiratio…	GO:0044429,mitochondrial part;GO:0005739,mitochondrion;GO:0043226,organelle;GO:0044425,membrane part;GO:0043234,protein complex;GO:0016020,membrane;GO:0031988,membrane-bounded vesicle;GO:0032991,macromolecular complex;GO:0031982,vesicle;GO:0044446,intracellular organelle part;GO:0043231,intracellular membrane-bounded organelle;GO:0031090,organelle membrane;GO:0044424,intracellular part;GO:0005654…	GO:0016491,oxidoreductase activity;GO:0051539,4 iron, 4 sulfur cluster binding;GO:0003824,catalytic activity;GO:0046872,metal ion binding;GO:0043169,cation binding;GO:0051540,metal cluster binding;GO:0016627,oxidoreductase activity, acting on the CH-CH group of donors;GO:0043167,ion binding;GO:0051536,iron-sulfur cluster binding;GO:0009055,electron carrier activity;GO:0005515,protein binding;GO:0…	ko05010,Alzheimer's disease;ko01100,Metabolic pathways;ko00020,Citrate cycle (TCA cycle);ko00190,Oxidative phosphorylation;ko05012,Parkinson's disease;ko05016,Huntington's disease
1213	sp|P32119|PRDX2_HUMAN	Peroxiredoxin-2 OS=Homo sapiens OX=9606 GN=PRDX2 PE=1 SV=5	up	1.60143	0.00408591	multi-organism process;immune system process;regulation of biological process;metabolic process;multicellular organismal process;developmental process;cell proliferation;response to stimulus;death;negative regulation of biological process;signaling;cellular process;biological regulation;positive regulation of biological process	extracellular region;cell;cell part;organelle;extracellular region part	catalytic activity;antioxidant activity	Posttranslational modification, protein turnover, chaperones ;		GO:0010646,regulation of cell communication;GO:0051347,positive regulation of transferase activity;GO:0043549,regulation of kinase activity;GO:0051174,regulation of phosphorus metabolic process;GO:0032943,mononuclear cell proliferation;GO:0000165,MAPKKK cascade;GO:0043433,negative regulation of transcription factor activity;GO:0045860,positive regulation of protein kinase activity;GO:0009056,cata…	GO:0044421,extracellular region part;GO:0005737,cytoplasm;GO:0043227,membrane-bounded organelle;GO:0043230,extracellular organelle;GO:0043209,myelin sheath;GO:0044444,cytoplasmic part;GO:0070062,extracellular vesicular exosome;GO:0065010,extracellular membrane-bounded organelle;GO:0005576,extracellular region;GO:0044424,intracellular part;GO:0043231,intracellular membrane-bounded organelle;GO:000…	GO:0016491,oxidoreductase activity;GO:0016209,antioxidant activity;GO:0003824,catalytic activity;GO:0004601,peroxidase activity;GO:0016684,oxidoreductase activity, acting on peroxide as acceptor
1778	sp|P62854|RS26_HUMAN	40S ribosomal protein S26 OS=Homo sapiens OX=9606 GN=RPS26 PE=1 SV=3	down	0.645338	0.0040086	localization;biological regulation;cellular process;negative regulation of biological process;establishment of localization;viral reproduction;cellular component organization or biogenesis;reproduction;metabolic process;reproductive process;regulation of biological process	cell part;membrane-enclosed lumen;macromolecular complex;extracellular region part;organelle;cell;organelle part;extracellular region	binding;structural molecule activity	Translation, ribosomal structure and biogenesis ;	Ribosome	GO:0043436,oxoacid metabolic process;GO:0019752,carboxylic acid metabolic process;GO:0010468,regulation of gene expression;GO:0045047,protein targeting to ER;GO:0006402,mRNA catabolic process;GO:0043624,cellular protein complex disassembly;GO:0044265,cellular macromolecule catabolic process;GO:0034623,cellular macromolecular complex disassembly;GO:0034613,cellular protein localization;GO:0022411,…	GO:0044422,organelle part;GO:0070013,intracellular organelle lumen;GO:0033279,ribosomal subunit;GO:0044421,extracellular region part;GO:0005737,cytoplasm;GO:0043227,membrane-bounded organelle;GO:0044428,nuclear part;GO:0005730,nucleolus;GO:0015935,small ribosomal subunit;GO:0043233,organelle lumen;GO:0031981,nuclear lumen;GO:0044444,cytoplasmic part;GO:0031974,membrane-enclosed lumen;GO:0044445,c…	GO:0003735,structural constituent of ribosome;GO:0003729,mRNA binding;GO:0005198,structural molecule activity;GO:0003676,nucleic acid binding;GO:0005515,protein binding;GO:0003723,RNA binding;GO:0005488,binding	ko03010,Ribosome
1951	sp|Q03252|LMNB2_HUMAN	Lamin-B2 OS=Homo sapiens OX=9606 GN=LMNB2 PE=1 SV=4	up	1.98526	0.00398785		macromolecular complex;organelle part;cell;membrane-enclosed lumen;cell part;organelle	structural molecule activity				GO:0005856,cytoskeleton;GO:0031967,organelle envelope;GO:0005882,intermediate filament;GO:0043228,non-membrane-bounded organelle;GO:0012505,endomembrane system;GO:0005652,nuclear lamina;GO:0016020,membrane;GO:0043226,organelle;GO:0034399,nuclear periphery;GO:0043232,intracellular non-membrane-bounded organelle;GO:0044446,intracellular organelle part;GO:0031090,organelle membrane;GO:0044424,intrac…	GO:0005198,structural molecule activity
840	sp|P11177|ODPB_HUMAN	"Pyruvate dehydrogenase E1 component subunit beta, mitochondrial OS=Homo sapiens OX=9606 GN=PDHB PE=1 SV=3"	up	1.57158	0.00396587	regulation of biological process;metabolic process;cellular process;biological regulation	cell part;membrane-enclosed lumen;macromolecular complex;organelle;extracellular region part;organelle part;cell;extracellular region	binding;catalytic activity	Energy production and conversion ;	Microbial metabolism in diverse environments;Citrate cycle (TCA cycle);Metabolic pathways;Glycolysis / Gluconeogenesis;Valine, leucine and isoleucine biosynthesis;Pyruvate metabolism;Butanoate metabolism	GO:0009056,catabolic process;GO:0019318,hexose metabolic process;GO:0008152,metabolic process;GO:0009987,cellular process;GO:0044238,primary metabolic process;GO:0050789,regulation of biological process;GO:0009060,aerobic respiration;GO:0009109,coenzyme catabolic process;GO:0015980,energy derivation by oxidation of organic compounds;GO:0006084,acetyl-CoA metabolic process;GO:0045333,cellular resp…	GO:0043230,extracellular organelle;GO:0005759,mitochondrial matrix;GO:0070062,extracellular vesicular exosome;GO:0005576,extracellular region;GO:0065010,extracellular membrane-bounded organelle;GO:0005654,nucleoplasm;GO:0043231,intracellular membrane-bounded organelle;GO:0044424,intracellular part;GO:0043229,intracellular organelle;GO:0043226,organelle;GO:0043234,protein complex;GO:0031988,membra…	GO:0016903,oxidoreductase activity, acting on the aldehyde or oxo group of donors;GO:0003824,catalytic activity;GO:0016491,oxidoreductase activity;GO:0016620,oxidoreductase activity, acting on the aldehyde or oxo group of donors, NAD or NADP as acceptor;GO:0005488,binding;GO:0005515,protein binding	ko00020,Citrate cycle (TCA cycle);ko00010,Glycolysis / Gluconeogenesis;ko01120,Microbial metabolism in diverse environments;ko00290,Valine, leucine and isoleucine biosynthesis;ko01100,Metabolic pathways;ko00650,Butanoate metabolism;ko00620,Pyruvate metabolism
1333	sp|P41250|GARS_HUMAN	Glycine--tRNA ligase OS=Homo sapiens OX=9606 GN=GARS PE=1 SV=3	down	0.665226	0.00368219	metabolic process;cellular process	extracellular region;membrane-enclosed lumen;organelle part;cell;extracellular region part;organelle;cell part	binding;catalytic activity	Translation, ribosomal structure and biogenesis ;	Aminoacyl-tRNA biosynthesis	GO:0046129,purine ribonucleoside biosynthetic process;GO:0044260,cellular macromolecule metabolic process;GO:0044271,nitrogen compound biosynthetic process;GO:0043284,biopolymer biosynthetic process;GO:0044238,primary metabolic process;GO:0006519,cellular amino acid and derivative metabolic process;GO:0009987,cellular process;GO:0008152,metabolic process;GO:0055086,nucleobase, nucleoside and nucl…	GO:0031974,membrane-enclosed lumen;GO:0005622,intracellular;GO:0005623,cell;GO:0044464,cell part;GO:0005634,nucleus;GO:0031980,mitochondrial lumen;GO:0044422,organelle part;GO:0070013,intracellular organelle lumen;GO:0044421,extracellular region part;GO:0005737,cytoplasm;GO:0044428,nuclear part;GO:0043227,membrane-bounded organelle;GO:0031410,cytoplasmic vesicle;GO:0043233,organelle lumen;GO:0042…	GO:0005524,ATP binding;GO:0003824,catalytic activity;GO:0032559,adenyl ribonucleotide binding;GO:0000166,nucleotide binding;GO:0032553,ribonucleotide binding;GO:0001882,nucleoside binding;GO:0032555,purine ribonucleotide binding;GO:0005515,protein binding;GO:0004812,aminoacyl-tRNA ligase activity;GO:0016874,ligase activity;GO:0001883,purine nucleoside binding;GO:0046983,protein dimerization activ…	ko00970,Aminoacyl-tRNA biosynthesis
1162	sp|P30043|BLVRB_HUMAN	Flavin reductase (NADPH) OS=Homo sapiens OX=9606 GN=BLVRB PE=1 SV=3	up	1.71248	0.0036786	metabolic process;cellular process	cell;organelle part;membrane-enclosed lumen;cell part;extracellular region part;organelle;extracellular region	catalytic activity	Cell wall/membrane/envelope biogenesis ; Carbohydrate transport and metabolism ;	Porphyrin and chlorophyll metabolism	GO:0044248,cellular catabolic process;GO:0044270,nitrogen compound catabolic process;GO:0051187,cofactor catabolic process;GO:0044237,cellular metabolic process;GO:0051186,cofactor metabolic process;GO:0055114,oxidation reduction;GO:0034641,cellular nitrogen compound metabolic process;GO:0009056,catabolic process;GO:0046700,heterocycle catabolic process;GO:0006807,nitrogen compound metabolic proc…	GO:0070013,intracellular organelle lumen;GO:0044422,organelle part;GO:0044421,extracellular region part;GO:0043227,membrane-bounded organelle;GO:0005737,cytoplasm;GO:0044428,nuclear part;GO:0043230,extracellular organelle;GO:0044444,cytoplasmic part;GO:0070062,extracellular vesicular exosome;GO:0031981,nuclear lumen;GO:0043233,organelle lumen;GO:0005576,extracellular region;GO:0065010,extracellul…	GO:0016628,oxidoreductase activity, acting on the CH-CH group of donors, NAD or NADP as acceptor;GO:0003824,catalytic activity;GO:0016627,oxidoreductase activity, acting on the CH-CH group of donors;GO:0016491,oxidoreductase activity	ko00860,Porphyrin and chlorophyll metabolism
1168	sp|P30084|ECHM_HUMAN	"Enoyl-CoA hydratase, mitochondrial OS=Homo sapiens OX=9606 GN=ECHS1 PE=1 SV=4"	up	1.50499	0.00357108	cellular process;metabolic process	extracellular region;cell part;organelle;extracellular region part;organelle part;cell;membrane-enclosed lumen	catalytic activity;binding	Lipid transport and metabolism ;	Lysine degradation;beta-Alanine metabolism;Butanoate metabolism;Tryptophan metabolism;Fatty acid metabolism;Microbial metabolism in diverse environments;Propanoate metabolism;Fatty acid elongation in mitochondria;Valine, leucine and isoleucine degradation;Metabolic pathways	GO:0006629,lipid metabolic process;GO:0006635,fatty acid beta-oxidation;GO:0044238,primary metabolic process;GO:0044248,cellular catabolic process;GO:0034440,lipid oxidation;GO:0046395,carboxylic acid catabolic process;GO:0009987,cellular process;GO:0030258,lipid modification;GO:0009062,fatty acid catabolic process;GO:0008152,metabolic process;GO:0009056,catabolic process;GO:0019395,fatty acid ox…	GO:0005576,extracellular region;GO:0065010,extracellular membrane-bounded organelle;GO:0070062,extracellular vesicular exosome;GO:0044444,cytoplasmic part;GO:0043233,organelle lumen;GO:0043230,extracellular organelle;GO:0005737,cytoplasm;GO:0043227,membrane-bounded organelle;GO:0005759,mitochondrial matrix;GO:0044421,extracellular region part;GO:0070013,intracellular organelle lumen;GO:0044422,or…	GO:0003824,catalytic activity;GO:0016829,lyase activity;GO:0016835,carbon-oxygen lyase activity;GO:0004300,enoyl-CoA hydratase activity;GO:0005488,binding;GO:0016836,hydro-lyase activity;GO:0005515,protein binding	ko01100,Metabolic pathways;ko00062,Fatty acid elongation in mitochondria;ko00640,Propanoate metabolism;ko01120,Microbial metabolism in diverse environments;ko00071,Fatty acid metabolism;ko00650,Butanoate metabolism;ko00310,Lysine degradation;ko00280,Valine, leucine and isoleucine degradation;ko00410,beta-Alanine metabolism;ko00380,Tryptophan metabolism
3582	sp|Q99541|PLIN2_HUMAN	Perilipin-2 OS=Homo sapiens OX=9606 GN=PLIN2 PE=1 SV=2	down	0.357771	0.0035496	establishment of localization;response to stimulus;metabolic process;cellular process;localization	cell;organelle;cell part;extracellular region			PPAR signaling pathway	GO:0015718,monocarboxylic acid transport;GO:0044237,cellular metabolic process;GO:0044255,cellular lipid metabolic process;GO:0033036,macromolecule localization;GO:0010033,response to organic substance;GO:0046942,carboxylic acid transport;GO:0006869,lipid transport;GO:0015909,long-chain fatty acid transport;GO:0014070,response to organic cyclic substance;GO:0006810,transport;GO:0051234,establishm…	GO:0005737,cytoplasm;GO:0043227,membrane-bounded organelle;GO:0005811,lipid particle;GO:0044444,cytoplasmic part;GO:0005576,extracellular region;GO:0005783,endoplasmic reticulum;GO:0005622,intracellular;GO:0005623,cell;GO:0043229,intracellular organelle;GO:0044464,cell part;GO:0043231,intracellular membrane-bounded organelle;GO:0044424,intracellular part;GO:0005886,plasma membrane;GO:0005634,nucl…		ko03320,PPAR signaling pathway
1776	sp|P62847|RS24_HUMAN	40S ribosomal protein S24 OS=Homo sapiens OX=9606 GN=RPS24 PE=1 SV=1	down	0.659096	0.00354397	reproductive process;cellular component organization or biogenesis;viral reproduction;reproduction;metabolic process;biological regulation;localization;establishment of localization;cellular process	organelle part;cell;organelle;cell part;macromolecular complex	binding;structural molecule activity	Translation, ribosomal structure and biogenesis ;	Ribosome	GO:0016259,selenocysteine metabolic process;GO:0006613,cotranslational protein targeting to membrane;GO:0044249,cellular biosynthetic process;GO:0006139,nucleobase, nucleoside, nucleotide and nucleic acid metabolic process;GO:0032774,RNA biosynthetic process;GO:0009058,biosynthetic process;GO:0000462,maturation of SSU-rRNA from tricistronic rRNA transcript (SSU-rRNA, 5.8S rRNA, LSU-rRNA);GO:00349…	GO:0043228,non-membrane-bounded organelle;GO:0033279,ribosomal subunit;GO:0044422,organelle part;GO:0015935,small ribosomal subunit;GO:0005737,cytoplasm;GO:0043227,membrane-bounded organelle;GO:0044444,cytoplasmic part;GO:0022627,cytosolic small ribosomal subunit;GO:0044445,cytosolic part;GO:0044424,intracellular part;GO:0043231,intracellular membrane-bounded organelle;GO:0044464,cell part;GO:002…	GO:0000166,nucleotide binding;GO:0005488,binding;GO:0005515,protein binding;GO:0003676,nucleic acid binding;GO:0005198,structural molecule activity;GO:0003735,structural constituent of ribosome;GO:0045182,translation regulator activity	ko03010,Ribosome
4515	sp|Q9ULX9|MAFF_HUMAN	Transcription factor MafF OS=Homo sapiens OX=9606 GN=MAFF PE=1 SV=2	down	0.472804	0.00316711	positive regulation of biological process;biological regulation;response to stimulus;cellular process;multicellular organismal process;developmental process;multi-organism process;reproduction;metabolic process;regulation of biological process;reproductive process	organelle part;membrane-enclosed lumen;cell;organelle;cell part	binding			GO:0043009,chordate embryonic development;GO:0045449,regulation of transcription;GO:0031325,positive regulation of cellular metabolic process;GO:0032501,multicellular organismal process;GO:0045893,positive regulation of transcription, DNA-dependent;GO:0045944,positive regulation of transcription from RNA polymerase II promoter;GO:0042060,wound healing;GO:0051254,positive regulation of RNA metabol…	GO:0044422,organelle part;GO:0070013,intracellular organelle lumen;GO:0043227,membrane-bounded organelle;GO:0044428,nuclear part;GO:0005737,cytoplasm;GO:0031981,nuclear lumen;GO:0043233,organelle lumen;GO:0044444,cytoplasmic part;GO:0044424,intracellular part;GO:0043231,intracellular membrane-bounded organelle;GO:0031974,membrane-enclosed lumen;GO:0005654,nucleoplasm;GO:0005623,cell;GO:0043229,in…	GO:0003677,DNA binding;GO:0003676,nucleic acid binding;GO:0005488,binding;GO:0043565,sequence-specific DNA binding
2448	sp|Q16881|TRXR1_HUMAN	"Thioredoxin reductase 1, cytoplasmic OS=Homo sapiens OX=9606 GN=TXNRD1 PE=1 SV=3"	down	0.642769	0.00311187	regulation of biological process;metabolic process;developmental process;multicellular organismal process;cellular process;signaling;cell proliferation;response to stimulus;biological regulation	organelle;extracellular region part;cell part;membrane-enclosed lumen;organelle part;cell;extracellular region	antioxidant activity;electron carrier activity;catalytic activity;binding	Energy production and conversion ;	Pyrimidine metabolism	GO:0043933,macromolecular complex subunit organization;GO:0009888,tissue development;GO:0044237,cellular metabolic process;GO:0048856,anatomical structure development;GO:0022607,cellular component assembly;GO:0001704,formation of primary germ layer;GO:0006350,transcription;GO:0006807,nitrogen compound metabolic process;GO:0048646,anatomical structure formation involved in morphogenesis;GO:0006790…	GO:0044444,cytoplasmic part;GO:0070062,extracellular vesicular exosome;GO:0043233,organelle lumen;GO:0031981,nuclear lumen;GO:0005576,extracellular region;GO:0065010,extracellular membrane-bounded organelle;GO:0005730,nucleolus;GO:0005737,cytoplasm;GO:0044428,nuclear part;GO:0043227,membrane-bounded organelle;GO:0043230,extracellular organelle;GO:0070013,intracellular organelle lumen;GO:0044422,o…	GO:0009055,electron carrier activity;GO:0001882,nucleoside binding;GO:0050660,FAD binding;GO:0050662,coenzyme binding;GO:0048037,cofactor binding;GO:0005488,binding;GO:0030554,adenyl nucleotide binding;GO:0017076,purine nucleotide binding;GO:0005515,protein binding;GO:0003824,catalytic activity;GO:0016209,antioxidant activity;GO:0016491,oxidoreductase activity;GO:0001883,purine nucleoside binding…	ko00240,Pyrimidine metabolism
794	sp|P09913|IFIT2_HUMAN	Interferon-induced protein with tetratricopeptide repeats 2 OS=Homo sapiens OX=9606 GN=IFIT2 PE=1 SV=1	up	2.11838	0.00293169	regulation of biological process;cellular component organization or biogenesis;multi-organism process;immune system process;death;cellular process;signaling;response to stimulus;biological regulation;positive regulation of biological process	organelle;cell part;cell	binding		Hepatitis C	GO:0009607,response to biotic stimulus;GO:0009615,response to virus;GO:0019221,cytokine-mediated signaling pathway;GO:0008219,cell death;GO:0016043,cellular component organization;GO:0065007,biological regulation;GO:0006996,organelle organization;GO:0008637,apoptotic mitochondrial changes;GO:0007005,mitochondrion organization;GO:0051607,defense response to virus;GO:0006955,immune response;GO:0010…	GO:0005829,cytosol;GO:0043226,organelle;GO:0044444,cytoplasmic part;GO:0043231,intracellular membrane-bounded organelle;GO:0044424,intracellular part;GO:0044464,cell part;GO:0005623,cell;GO:0043229,intracellular organelle;GO:0005622,intracellular;GO:0005783,endoplasmic reticulum;GO:0005737,cytoplasm;GO:0043227,membrane-bounded organelle	GO:0005515,protein binding;GO:0005488,binding	ko05160,Hepatitis C
947	sp|P16949|STMN1_HUMAN	Stathmin OS=Homo sapiens OX=9606 GN=STMN1 PE=1 SV=3	up	1.74263	0.00282782	biological regulation;localization;positive regulation of biological process;response to stimulus;negative regulation of biological process;cellular process;signaling;multicellular organismal process;developmental process;multi-organism process;regulation of biological process;cellular component organization or biogenesis	extracellular region;macromolecular complex;cell part;extracellular region part;organelle;organelle part;cell	molecular transducer activity;binding		MAPK signaling pathway	GO:0034623,cellular macromolecular complex disassembly;GO:0009653,anatomical structure morphogenesis;GO:0022411,cellular component disassembly;GO:0007049,cell cycle;GO:0007399,nervous system development;GO:0032271,regulation of protein polymerization;GO:0051704,multi-organism process;GO:0032989,cellular component morphogenesis;GO:0048869,cellular developmental process;GO:0044087,regulation of cel…	GO:0005856,cytoskeleton;GO:0065010,extracellular membrane-bounded organelle;GO:0043005,neuron projection;GO:0005576,extracellular region;GO:0042995,cell projection;GO:0044444,cytoplasmic part;GO:0070062,extracellular vesicular exosome;GO:0044421,extracellular region part;GO:0043228,non-membrane-bounded organelle;GO:0044422,organelle part;GO:0015630,microtubule cytoskeleton;GO:0043227,membrane-bou…	GO:0005515,protein binding;GO:0004871,signal transducer activity;GO:0060089,molecular transducer activity;GO:0005488,binding;GO:0015631,tubulin binding;GO:0008092,cytoskeletal protein binding	ko04010,MAPK signaling pathway
613	sp|P00441|SODC_HUMAN	Superoxide dismutase [Cu-Zn] OS=Homo sapiens OX=9606 GN=SOD1 PE=1 SV=2	up	1.51321	0.00272306	metabolic process;reproduction;reproductive process;regulation of biological process;developmental process;cellular process;establishment of localization;rhythmic process;localization;positive regulation of biological process;biological regulation;cellular component organization or biogenesis;immune system process;multi-organism process;multicellular organismal process;signaling;death;negative re…	extracellular region;organelle;extracellular region part;cell;organelle part;macromolecular complex;cell part;membrane-enclosed lumen	catalytic activity;binding;antioxidant activity	Inorganic ion transport and metabolism ;	Amyotrophic lateral sclerosis (ALS);Peroxisome;Huntington's disease;Prion diseases	GO:0019953,sexual reproduction;GO:0009991,response to extracellular stimulus;GO:0014075,response to amine stimulus;GO:0050789,regulation of biological process;GO:0006800,oxygen and reactive oxygen species metabolic process;GO:0043412,biopolymer modification;GO:0046660,female sex differentiation;GO:0031326,regulation of cellular biosynthetic process;GO:0043085,positive regulation of catalytic acti…	GO:0044422,organelle part;GO:0070013,intracellular organelle lumen;GO:0044421,extracellular region part;GO:0030425,dendrite;GO:0000323,lytic vacuole;GO:0042579,microbody;GO:0005737,cytoplasm;GO:0044428,nuclear part;GO:0043227,membrane-bounded organelle;GO:0043209,myelin sheath;GO:0031975,envelope;GO:0031410,cytoplasmic vesicle;GO:0005758,mitochondrial intermembrane space;GO:0031970,organelle enve…	GO:0046872,metal ion binding;GO:0003824,catalytic activity;GO:0005507,copper ion binding;GO:0008270,zinc ion binding;GO:0005515,protein binding;GO:0019902,phosphatase binding;GO:0004784,superoxide dismutase activity;GO:0043167,ion binding;GO:0048365,Rac GTPase binding;GO:0016721,oxidoreductase activity, acting on superoxide radicals as acceptor;GO:0046983,protein dimerization activity;GO:0043169,…	ko04146,Peroxisome;ko05014,Amyotrophic lateral sclerosis (ALS);ko05016,Huntington's disease;ko05020,Prion diseases
1109	sp|P26639|SYTC_HUMAN	"Threonine--tRNA ligase, cytoplasmic OS=Homo sapiens OX=9606 GN=TARS PE=1 SV=3"	down	0.648485	0.00272305	cellular process;metabolic process	extracellular region;cell;extracellular region part;organelle;cell part	binding;catalytic activity	Translation, ribosomal structure and biogenesis ;	Aminoacyl-tRNA biosynthesis	GO:0009308,amine metabolic process;GO:0043038,amino acid activation;GO:0016070,RNA metabolic process;GO:0044106,cellular amine metabolic process;GO:0009059,macromolecule biosynthetic process;GO:0044262,cellular carbohydrate metabolic process;GO:0034660,ncRNA metabolic process;GO:0042180,cellular ketone metabolic process;GO:0034960,cellular biopolymer metabolic process;GO:0043039,tRNA aminoacylati…	GO:0005737,cytoplasm;GO:0043227,membrane-bounded organelle;GO:0043230,extracellular organelle;GO:0043228,non-membrane-bounded organelle;GO:0044421,extracellular region part;GO:0070062,extracellular vesicular exosome;GO:0044444,cytoplasmic part;GO:0005856,cytoskeleton;GO:0065010,extracellular membrane-bounded organelle;GO:0005576,extracellular region;GO:0015629,actin cytoskeleton;GO:0005622,intrac…	GO:0042802,identical protein binding;GO:0016876,ligase activity, forming aminoacyl-tRNA and related compounds;GO:0005488,binding;GO:0030554,adenyl nucleotide binding;GO:0016875,ligase activity, forming carbon-oxygen bonds;GO:0017076,purine nucleotide binding;GO:0004812,aminoacyl-tRNA ligase activity;GO:0046983,protein dimerization activity;GO:0001883,purine nucleoside binding;GO:0016874,ligase ac…	ko00970,Aminoacyl-tRNA biosynthesis
1365	sp|P43487|RANG_HUMAN	Ran-specific GTPase-activating protein OS=Homo sapiens OX=9606 GN=RANBP1 PE=1 SV=1	up	1.64338	0.00250947	regulation of biological process;viral reproduction;metabolic process;cellular component organization or biogenesis;cellular process;signaling;response to stimulus;establishment of localization;biological regulation;localization;positive regulation of biological process	cell;organelle part;cell part;organelle	enzyme regulator activity;binding	Intracellular trafficking, secretion, and vesicular transport ;	RNA transport	GO:0051130,positive regulation of cellular component organization;GO:0007049,cell cycle;GO:0043085,positive regulation of catalytic activity;GO:0051649,establishment of localization in cell;GO:0022403,cell cycle phase;GO:0006810,transport;GO:0065009,regulation of molecular function;GO:0051345,positive regulation of hydrolase activity;GO:0050789,regulation of biological process;GO:0007165,signal t…	GO:0044424,intracellular part;GO:0043231,intracellular membrane-bounded organelle;GO:0005623,cell;GO:0043229,intracellular organelle;GO:0005815,microtubule organizing center;GO:0044464,cell part;GO:0044430,cytoskeletal part;GO:0005622,intracellular;GO:0043226,organelle;GO:0043232,intracellular non-membrane-bounded organelle;GO:0005634,nucleus;GO:0005635,nuclear envelope;GO:0044446,intracellular o…	GO:0005488,binding;GO:0005515,protein binding;GO:0008047,enzyme activator activity;GO:0030695,GTPase regulator activity;GO:0031267,small GTPase binding;GO:0017016,Ras GTPase binding;GO:0051020,GTPase binding;GO:0030234,enzyme regulator activity;GO:0019899,enzyme binding;GO:0005096,GTPase activator activity;GO:0060589,nucleoside-triphosphatase regulator activity	ko03013,RNA transport
2401	sp|Q16222|UAP1_HUMAN	UDP-N-acetylhexosamine pyrophosphorylase OS=Homo sapiens OX=9606 GN=UAP1 PE=1 SV=3	down	0.471021	0.00242443	cellular process;metabolic process	cell part;organelle;organelle part;membrane-enclosed lumen;cell	binding;catalytic activity	Carbohydrate transport and metabolism ;	Metabolic pathways;Amino sugar and nucleotide sugar metabolism	GO:0044260,cellular macromolecule metabolic process;GO:0009101,glycoprotein biosynthetic process;GO:0006464,protein modification process;GO:0044238,primary metabolic process;GO:0009987,cellular process;GO:0009100,glycoprotein metabolic process;GO:0008152,metabolic process;GO:0009225,nucleotide-sugar metabolic process;GO:0070085,glycosylation;GO:0043412,biopolymer modification;GO:0046349,amino sug…	GO:0043233,organelle lumen;GO:0031981,nuclear lumen;GO:0044444,cytoplasmic part;GO:0044428,nuclear part;GO:0005737,cytoplasm;GO:0043227,membrane-bounded organelle;GO:0044422,organelle part;GO:0070013,intracellular organelle lumen;GO:0044446,intracellular organelle part;GO:0005886,plasma membrane;GO:0005634,nucleus;GO:0016020,membrane;GO:0043226,organelle;GO:0005829,cytosol;GO:0005622,intracellula…	GO:0030246,carbohydrate binding;GO:0005515,protein binding;GO:0005488,binding;GO:0016772,transferase activity, transferring phosphorus-containing groups;GO:0042802,identical protein binding;GO:0016740,transferase activity;GO:0003824,catalytic activity	ko01100,Metabolic pathways;ko00520,Amino sugar and nucleotide sugar metabolism
776	sp|P09382|LEG1_HUMAN	Galectin-1 OS=Homo sapiens OX=9606 GN=LGALS1 PE=1 SV=2	up	2.24734	0.0023656	reproduction;reproductive process;regulation of biological process;biological adhesion;developmental process;cellular process;positive regulation of biological process;biological regulation;cellular component organization or biogenesis;viral reproduction;immune system process;multi-organism process;multicellular organismal process;locomotion;signaling;death;negative regulation of biological proce…	extracellular region;cell part;organelle;extracellular region part;cell	binding;molecular transducer activity			GO:0060537,muscle tissue development;GO:0010740,positive regulation of protein kinase cascade;GO:0050767,regulation of neurogenesis;GO:0040012,regulation of locomotion;GO:0048731,system development;GO:0010646,regulation of cell communication;GO:0048534,hemopoietic or lymphoid organ development;GO:0030154,cell differentiation;GO:0002694,regulation of leukocyte activation;GO:0009967,positive regula…	GO:0043227,membrane-bounded organelle;GO:0043230,extracellular organelle;GO:0005615,extracellular space;GO:0005737,cytoplasm;GO:0005578,proteinaceous extracellular matrix;GO:0044421,extracellular region part;GO:0070062,extracellular vesicular exosome;GO:0065010,extracellular membrane-bounded organelle;GO:0005576,extracellular region;GO:0005622,intracellular;GO:0009986,cell surface;GO:0005623,cell…	GO:0004871,signal transducer activity;GO:0042803,protein homodimerization activity;GO:0050840,extracellular matrix binding;GO:0046983,protein dimerization activity;GO:0043236,laminin binding;GO:0060089,molecular transducer activity;GO:0030246,carbohydrate binding;GO:0005515,protein binding;GO:0005488,binding;GO:0005529,sugar binding;GO:0042802,identical protein binding;GO:0001948,glycoprotein bin…
727	sp|P07602|SAP_HUMAN	Prosaposin OS=Homo sapiens OX=9606 GN=PSAP PE=1 SV=2	up	2.10662	0.00213814	reproduction;metabolic process;regulation of biological process;reproductive process;developmental process;multicellular organismal process;cellular process;signaling;establishment of localization;response to stimulus;positive regulation of biological process;localization;growth;biological regulation	organelle;extracellular region part;cell part;organelle part;membrane-enclosed lumen;cell;extracellular region	binding;enzyme regulator activity		Lysosome	GO:0065008,regulation of biological quality;GO:0019932,second-messenger-mediated signaling;GO:0003006,reproductive developmental process;GO:0007275,multicellular organismal development;GO:0019935,cyclic-nucleotide-mediated signaling;GO:0043408,regulation of MAPKKK cascade;GO:0045761,regulation of adenylate cyclase activity;GO:0048513,organ development;GO:0007599,hemostasis;GO:0030168,platelet act…	GO:0031982,vesicle;GO:0044446,intracellular organelle part;GO:0005739,mitochondrion;GO:0043226,organelle;GO:0044425,membrane part;GO:0016020,membrane;GO:0031988,membrane-bounded vesicle;GO:0043229,intracellular organelle;GO:0031224,intrinsic to membrane;GO:0043231,intracellular membrane-bounded organelle;GO:0031090,organelle membrane;GO:0044424,intracellular part;GO:0043202,lysosomal lumen;GO:001…	GO:0030234,enzyme regulator activity;GO:0008047,enzyme activator activity;GO:0001664,G-protein-coupled receptor binding;GO:0008289,lipid binding;GO:0005102,receptor binding;GO:0005488,binding;GO:0005515,protein binding	ko04142,Lysosome
640	sp|P02768|ALBU_HUMAN	Serum albumin OS=Homo sapiens OX=9606 GN=ALB PE=1 SV=2	down	0.506874	0.00208252	positive regulation of biological process;localization;biological regulation;cellular process;negative regulation of biological process;death;rhythmic process;establishment of localization;response to stimulus;multicellular organismal process;metabolic process;cell killing;cellular component organization or biogenesis;regulation of biological process;multi-organism process	organelle;extracellular region part;organelle part;cell;extracellular region;cell part;membrane-enclosed lumen;macromolecular complex	binding;antioxidant activity		Aminoacyl-tRNA biosynthesis	GO:0006898,receptor-mediated endocytosis;GO:0048520,positive regulation of behavior;GO:0065008,regulation of biological quality;GO:0051093,negative regulation of developmental process;GO:0006820,anion transport;GO:0044003,modification by symbiont of host morphology or physiology;GO:0065007,biological regulation;GO:0031668,cellular response to extracellular stimulus;GO:0007584,response to nutrient…	GO:0031974,membrane-enclosed lumen;GO:0031983,vesicle lumen;GO:0005622,intracellular;GO:0005623,cell;GO:0044464,cell part;GO:0005886,plasma membrane;GO:0031091,platelet alpha granule;GO:0005634,nucleus;GO:0044422,organelle part;GO:0044421,extracellular region part;GO:0043227,membrane-bounded organelle;GO:0005737,cytoplasm;GO:0043209,myelin sheath;GO:0060205,cytoplasmic membrane-bounded vesicle lu…	GO:0043169,cation binding;GO:0005504,fatty acid binding;GO:0051087,chaperone binding;GO:0019899,enzyme binding;GO:0008289,lipid binding;GO:0005488,binding;GO:0048037,cofactor binding;GO:0046914,transition metal ion binding;GO:0003676,nucleic acid binding;GO:0031406,carboxylic acid binding;GO:0005496,steroid binding;GO:0019842,vitamin binding;GO:0046872,metal ion binding;GO:0005507,copper ion bind…	ko00970,Aminoacyl-tRNA biosynthesis
483	sp|O94808|GFPT2_HUMAN	Glutamine--fructose-6-phosphate aminotransferase [isomerizing] 2 OS=Homo sapiens OX=9606 GN=GFPT2 PE=1 SV=3	down	0.490015	0.00206638	metabolic process;cellular process	cell part;cell	catalytic activity;binding	Cell wall/membrane/envelope biogenesis ;	Metabolic pathways;Alanine, aspartate and glutamate metabolism;Amino sugar and nucleotide sugar metabolism	GO:0009101,glycoprotein biosynthetic process;GO:0044260,cellular macromolecule metabolic process;GO:0015980,energy derivation by oxidation of organic compounds;GO:0006464,protein modification process;GO:0044238,primary metabolic process;GO:0006519,cellular amino acid and derivative metabolic process;GO:0009987,cellular process;GO:0009100,glycoprotein metabolic process;GO:0008152,metabolic process…	GO:0044424,intracellular part;GO:0005829,cytosol;GO:0044444,cytoplasmic part;GO:0005623,cell;GO:0044464,cell part;GO:0005737,cytoplasm;GO:0005622,intracellular	GO:0030246,carbohydrate binding;GO:0005515,protein binding;GO:0005488,binding;GO:0016769,transferase activity, transferring nitrogenous groups;GO:0016740,transferase activity;GO:0008483,transaminase activity;GO:0003824,catalytic activity	ko00520,Amino sugar and nucleotide sugar metabolism;ko01100,Metabolic pathways;ko00250,Alanine, aspartate and glutamate metabolism
583	sp|O95816|BAG2_HUMAN	BAG family molecular chaperone regulator 2 OS=Homo sapiens OX=9606 GN=BAG2 PE=1 SV=1	up	1.63766	0.0020453	cellular process;metabolic process	cell;cell part	binding		Protein processing in endoplasmic reticulum	GO:0043170,macromolecule metabolic process;GO:0008152,metabolic process;GO:0043283,biopolymer metabolic process;GO:0009987,cellular process;GO:0044267,cellular protein metabolic process;GO:0044260,cellular macromolecule metabolic process;GO:0034960,cellular biopolymer metabolic process;GO:0006457,protein folding;GO:0044238,primary metabolic process;GO:0044237,cellular metabolic process;GO:0019538…	GO:0005622,intracellular;GO:0005737,cytoplasm;GO:0044464,cell part;GO:0005623,cell;GO:0044444,cytoplasmic part;GO:0005829,cytosol;GO:0044424,intracellular part	GO:0005488,binding;GO:0005515,protein binding;GO:0042802,identical protein binding;GO:0051087,chaperone binding	ko04141,Protein processing in endoplasmic reticulum
1198	sp|P31350|RIR2_HUMAN	Ribonucleoside-diphosphate reductase subunit M2 OS=Homo sapiens OX=9606 GN=RRM2 PE=1 SV=1	down	0.647967	0.00202667	metabolic process;cellular process;cellular component organization or biogenesis;regulation of biological process;biological regulation	cell;organelle part;membrane-enclosed lumen;organelle;cell part;macromolecular complex	binding;catalytic activity	Nucleotide transport and metabolism ;	Metabolic pathways;p53 signaling pathway;Pyrimidine metabolism;Purine metabolism;Glutathione metabolism	GO:0009262,deoxyribonucleotide metabolic process;GO:0060255,regulation of macromolecule metabolic process;GO:0031323,regulation of cellular metabolic process;GO:0034961,cellular biopolymer biosynthetic process;GO:0006355,regulation of transcription, DNA-dependent;GO:0043283,biopolymer metabolic process;GO:0043170,macromolecule metabolic process;GO:0034645,cellular macromolecule biosynthetic proce…	GO:0044444,cytoplasmic part;GO:0043233,organelle lumen;GO:0031981,nuclear lumen;GO:0070013,intracellular organelle lumen;GO:0044422,organelle part;GO:0044428,nuclear part;GO:0043227,membrane-bounded organelle;GO:0005737,cytoplasm;GO:0005829,cytosol;GO:0043226,organelle;GO:0043234,protein complex;GO:0005634,nucleus;GO:0032991,macromolecular complex;GO:0044446,intracellular organelle part;GO:003197…	GO:0003824,catalytic activity;GO:0046872,metal ion binding;GO:0043167,ion binding;GO:0016491,oxidoreductase activity;GO:0005488,binding;GO:0043169,cation binding;GO:0005515,protein binding	ko04115,p53 signaling pathway;ko00230,Purine metabolism;ko00240,Pyrimidine metabolism;ko01100,Metabolic pathways;ko00480,Glutathione metabolism
1822	sp|P67936|TPM4_HUMAN	Tropomyosin alpha-4 chain OS=Homo sapiens OX=9606 GN=TPM4 PE=1 SV=3	up	1.64746	0.00183772	multicellular organismal process;developmental process;cellular process	cell part;organelle;extracellular region part;organelle part;cell;extracellular region	structural molecule activity;binding		Cardiac muscle contraction;Dilated cardiomyopathy;Hypertrophic cardiomyopathy (HCM)	GO:0001501,skeletal system development;GO:0030154,cell differentiation;GO:0048731,system development;GO:0001503,ossification;GO:0009987,cellular process;GO:0001649,osteoblast differentiation;GO:0032502,developmental process;GO:0003008,system process;GO:0032501,multicellular organismal process;GO:0030048,actin filament-based movement;GO:0046907,intracellular transport;GO:0051179,localization;GO:00…	GO:0005829,cytosol;GO:0031988,membrane-bounded vesicle;GO:0016020,membrane;GO:0044425,membrane part;GO:0043226,organelle;GO:0043232,intracellular non-membrane-bounded organelle;GO:0044446,intracellular organelle part;GO:0031982,vesicle;GO:0044459,plasma membrane part;GO:0044424,intracellular part;GO:0016323,basolateral plasma membrane;GO:0043229,intracellular organelle;GO:0015629,actin cytoskelet…	GO:0005515,protein binding;GO:0043169,cation binding;GO:0005488,binding;GO:0043167,ion binding;GO:0005198,structural molecule activity;GO:0046872,metal ion binding	ko04260,Cardiac muscle contraction;ko05410,Hypertrophic cardiomyopathy (HCM);ko05414,Dilated cardiomyopathy
742	sp|P07996|TSP1_HUMAN	Thrombospondin-1 OS=Homo sapiens OX=9606 GN=THBS1 PE=1 SV=2	down	0.626029	0.00133468	multicellular organismal process;locomotion;immune system process;cellular component organization or biogenesis;growth;cell proliferation;response to stimulus;death;negative regulation of biological process;signaling;developmental process;biological adhesion;regulation of biological process;metabolic process;biological regulation;positive regulation of biological process;localization;establishmen…	membrane-enclosed lumen;cell part;macromolecular complex;organelle part;cell;organelle;extracellular region part;extracellular region	binding		Phagosome;TGF-beta signaling pathway;Malaria;Bladder cancer;p53 signaling pathway;ECM-receptor interaction;Focal adhesion	GO:0009889,regulation of biosynthetic process;GO:0070613,regulation of protein processing;GO:0010810,regulation of cell-substrate adhesion;GO:0034960,cellular biopolymer metabolic process;GO:0006952,defense response;GO:0010604,positive regulation of macromolecule metabolic process;GO:0044093,positive regulation of molecular function;GO:0032101,regulation of response to external stimulus;GO:001064…	GO:0044424,intracellular part;GO:0043231,intracellular membrane-bounded organelle;GO:0031012,extracellular matrix;GO:0044432,endoplasmic reticulum part;GO:0043229,intracellular organelle;GO:0005783,endoplasmic reticulum;GO:0005788,endoplasmic reticulum lumen;GO:0043234,protein complex;GO:0044425,membrane part;GO:0016020,membrane;GO:0043226,organelle;GO:0031988,membrane-bounded vesicle;GO:0032991,…	GO:0001968,fibronectin binding;GO:0043167,ion binding;GO:0001948,glycoprotein binding;GO:0005515,protein binding;GO:0005539,glycosaminoglycan binding;GO:0005102,receptor binding;GO:0005509,calcium ion binding;GO:0046872,metal ion binding;GO:0050840,extracellular matrix binding;GO:0008201,heparin binding;GO:0043236,laminin binding;GO:0042802,identical protein binding;GO:0005178,integrin binding;GO…	ko04145,Phagosome;ko05219,Bladder cancer;ko05144,Malaria;ko04512,ECM-receptor interaction;ko04115,p53 signaling pathway;ko04350,TGF-beta signaling pathway;ko04510,Focal adhesion
1440	sp|P49207|RL34_HUMAN	60S ribosomal protein L34 OS=Homo sapiens OX=9606 GN=RPL34 PE=1 SV=3	down	0.641474	0.00120116	localization;cellular process;establishment of localization;cellular component organization or biogenesis;metabolic process;reproduction;viral reproduction;reproductive process	macromolecular complex;cell part;membrane-enclosed lumen;extracellular region;extracellular region part;organelle;cell;organelle part	binding;structural molecule activity	Translation, ribosomal structure and biogenesis ;	Ribosome	GO:0019080,viral genome expression;GO:0000184,nuclear-transcribed mRNA catabolic process, nonsense-mediated decay;GO:0006415,translational termination;GO:0042180,cellular ketone metabolic process;GO:0009059,macromolecule biosynthetic process;GO:0006401,RNA catabolic process;GO:0044262,cellular carbohydrate metabolic process;GO:0032984,macromolecular complex disassembly;GO:0016070,RNA metabolic pr…	GO:0005622,intracellular;GO:0005840,ribosome;GO:0005623,cell;GO:0044464,cell part;GO:0031974,membrane-enclosed lumen;GO:0044445,cytosolic part;GO:0005634,nucleus;GO:0043227,membrane-bounded organelle;GO:0005737,cytoplasm;GO:0044428,nuclear part;GO:0005730,nucleolus;GO:0044422,organelle part;GO:0070013,intracellular organelle lumen;GO:0044421,extracellular region part;GO:0033279,ribosomal subunit;…	GO:0005488,binding;GO:0003723,RNA binding;GO:0005198,structural molecule activity;GO:0003676,nucleic acid binding;GO:0003735,structural constituent of ribosome	ko03010,Ribosome
2268	sp|Q14764|MVP_HUMAN	Major vault protein OS=Homo sapiens OX=9606 GN=MVP PE=1 SV=4	up	1.63627	0.00119931	localization;biological regulation;establishment of localization;signaling;cellular process;negative regulation of biological process;metabolic process;regulation of biological process	cell;organelle part;cell part;organelle;extracellular region part;macromolecular complex;extracellular region	binding			GO:0048519,negative regulation of biological process;GO:0019220,regulation of phosphate metabolic process;GO:0031323,regulation of cellular metabolic process;GO:0060255,regulation of macromolecule metabolic process;GO:0015031,protein transport;GO:0031400,negative regulation of protein modification process;GO:0050794,regulation of cellular process;GO:0015931,nucleobase, nucleoside, nucleotide and …	GO:0065010,extracellular membrane-bounded organelle;GO:0005856,cytoskeleton;GO:0031967,organelle envelope;GO:0005576,extracellular region;GO:0070062,extracellular vesicular exosome;GO:0016021,integral to membrane;GO:0043228,non-membrane-bounded organelle;GO:0012505,endomembrane system;GO:0043230,extracellular organelle;GO:0031988,membrane-bounded vesicle;GO:0043226,organelle;GO:0044425,membrane p…	GO:0005488,binding;GO:0019900,kinase binding;GO:0019902,phosphatase binding;GO:0005515,protein binding;GO:0019899,enzyme binding;GO:0019901,protein kinase binding;GO:0019903,protein phosphatase binding
1502	sp|P50479|PDLI4_HUMAN	PDZ and LIM domain protein 4 OS=Homo sapiens OX=9606 GN=PDLIM4 PE=1 SV=2	down	0.489593	0.00113025			binding		Regulation of actin cytoskeleton;Fc gamma R-mediated phagocytosis;Axon guidance			GO:0046872,metal ion binding;GO:0043167,ion binding;GO:0043169,cation binding;GO:0046914,transition metal ion binding;GO:0005515,protein binding;GO:0005488,binding;GO:0008270,zinc ion binding	ko04360,Axon guidance;ko04810,Regulation of actin cytoskeleton;ko04666,Fc gamma R-mediated phagocytosis
752	sp|P08243|ASNS_HUMAN	Asparagine synthetase [glutamine-hydrolyzing] OS=Homo sapiens OX=9606 GN=ASNS PE=1 SV=4	down	0.6088	0.00107286	positive regulation of biological process;biological regulation;response to stimulus;cellular process;death;negative regulation of biological process;multicellular organismal process;developmental process;metabolic process;regulation of biological process	cell;cell part	catalytic activity;binding	Amino acid transport and metabolism ;	Alanine, aspartate and glutamate metabolism;Metabolic pathways;Microbial metabolism in diverse environments;Nitrogen metabolism	GO:0009725,response to hormone stimulus;GO:0043066,negative regulation of apoptosis;GO:0014070,response to organic cyclic substance;GO:0010243,response to organic nitrogen;GO:0010033,response to organic substance;GO:0009308,amine metabolic process;GO:0044106,cellular amine metabolic process;GO:0032502,developmental process;GO:0043067,regulation of programmed cell death;GO:0006950,response to stre…	GO:0005623,cell;GO:0044464,cell part;GO:0005737,cytoplasm;GO:0005622,intracellular;GO:0044424,intracellular part;GO:0005829,cytosol;GO:0044444,cytoplasmic part	GO:0032553,ribonucleotide binding;GO:0001882,nucleoside binding;GO:0005515,protein binding;GO:0032555,purine ribonucleotide binding;GO:0005524,ATP binding;GO:0003824,catalytic activity;GO:0032559,adenyl ribonucleotide binding;GO:0000166,nucleotide binding;GO:0042802,identical protein binding;GO:0017076,purine nucleotide binding;GO:0030554,adenyl nucleotide binding;GO:0048037,cofactor binding;GO:0…	ko00910,Nitrogen metabolism;ko00250,Alanine, aspartate and glutamate metabolism;ko01120,Microbial metabolism in diverse environments;ko01100,Metabolic pathways
1622	sp|P55072|TERA_HUMAN	Transitional endoplasmic reticulum ATPase OS=Homo sapiens OX=9606 GN=VCP PE=1 SV=4	up	1.55755	0.00101565	metabolic process;viral reproduction;reproduction;cellular component organization or biogenesis;regulation of biological process;reproductive process;establishment of localization;response to stimulus;signaling;cellular process;death;localization;positive regulation of biological process;biological regulation	extracellular region;extracellular region part;organelle;organelle part;cell;macromolecular complex;cell part;membrane-enclosed lumen	binding;catalytic activity;enzyme regulator activity	Posttranslational modification, protein turnover, chaperones ;	Protein processing in endoplasmic reticulum	GO:0006915,apoptosis;GO:0005975,carbohydrate metabolic process;GO:0043687,post-translational protein modification;GO:0032270,positive regulation of cellular protein metabolic process;GO:0016265,death;GO:0034613,cellular protein localization;GO:0006766,vitamin metabolic process;GO:0009628,response to abiotic stimulus;GO:0050793,regulation of developmental process;GO:0044087,regulation of cellular …	GO:0044421,extracellular region part;GO:0070013,intracellular organelle lumen;GO:0000502,proteasome complex;GO:0044422,organelle part;GO:0043209,myelin sheath;GO:0043227,membrane-bounded organelle;GO:0005737,cytoplasm;GO:0044428,nuclear part;GO:0005789,endoplasmic reticulum membrane;GO:0044444,cytoplasmic part;GO:0043233,organelle lumen;GO:0031981,nuclear lumen;GO:0031974,membrane-enclosed lumen;…	GO:0017111,nucleoside-triphosphatase activity;GO:0031625,ubiquitin protein ligase binding;GO:0032553,ribonucleotide binding;GO:0001882,nucleoside binding;GO:0016817,hydrolase activity, acting on acid anhydrides;GO:0032555,purine ribonucleotide binding;GO:0005515,protein binding;GO:0019902,phosphatase binding;GO:0016787,hydrolase activity;GO:0016887,ATPase activity;GO:0005524,ATP binding;GO:000510…	ko04141,Protein processing in endoplasmic reticulum
1092	sp|P25705|ATPA_HUMAN	"ATP synthase subunit alpha, mitochondrial OS=Homo sapiens OX=9606 GN=ATP5F1A PE=1 SV=1"	up	1.52912	0.00101564	establishment of localization;cell proliferation;cellular process;negative regulation of biological process;localization;biological regulation;metabolic process;regulation of biological process;multicellular organismal process;developmental process	extracellular region;extracellular region part;organelle;organelle part;cell;macromolecular complex;cell part;membrane-enclosed lumen	binding;transporter activity;catalytic activity	Energy production and conversion ;	Parkinson's disease;Alzheimer's disease;Huntington's disease;Metabolic pathways;Oxidative phosphorylation	GO:0042451,purine nucleoside biosynthetic process;GO:0009145,purine nucleoside triphosphate biosynthetic process;GO:0034404,nucleobase, nucleoside and nucleotide biosynthetic process;GO:0009199,ribonucleoside triphosphate metabolic process;GO:0015988,energy coupled proton transport, against electrochemical gradient;GO:0065007,biological regulation;GO:0009206,purine ribonucleoside triphosphate bio…	GO:0044424,intracellular part;GO:0031090,organelle membrane;GO:0043231,intracellular membrane-bounded organelle;GO:0005753,mitochondrial proton-transporting ATP synthase complex;GO:0008180,signalosome;GO:0043229,intracellular organelle;GO:0031966,mitochondrial membrane;GO:0043234,protein complex;GO:0044425,membrane part;GO:0043226,organelle;GO:0016020,membrane;GO:0031988,membrane-bounded vesicle;…	GO:0022857,transmembrane transporter activity;GO:0008324,cation transmembrane transporter activity;GO:0005524,ATP binding;GO:0046933,hydrogen ion transporting ATP synthase activity, rotational mechanism;GO:0032555,purine ribonucleotide binding;GO:0017111,nucleoside-triphosphatase activity;GO:0046961,proton-transporting ATPase activity, rotational mechanism;GO:0001882,nucleoside binding;GO:0005215…	ko05010,Alzheimer's disease;ko01100,Metabolic pathways;ko05016,Huntington's disease;ko00190,Oxidative phosphorylation;ko05012,Parkinson's disease
1029	sp|P21333|FLNA_HUMAN	Filamin-A OS=Homo sapiens OX=9606 GN=FLNA PE=1 SV=4	down	0.525351	0.00101113	developmental process;multicellular organismal process;regulation of biological process;cellular component organization or biogenesis;metabolic process;biological adhesion;biological regulation;localization;positive regulation of biological process;death;negative regulation of biological process;cellular process;signaling;establishment of localization;response to stimulus	extracellular region;organelle part;cell;extracellular region part;organelle;macromolecular complex;membrane-enclosed lumen;cell part	molecular transducer activity;binding	Cytoskeleton ;	Focal adhesion;MAPK signaling pathway	GO:0044092,negative regulation of molecular function;GO:0032388,positive regulation of intracellular transport;GO:0051098,regulation of binding;GO:0060255,regulation of macromolecule metabolic process;GO:0050817,coagulation;GO:0033157,regulation of intracellular protein transport;GO:0009058,biosynthetic process;GO:0007155,cell adhesion;GO:0032879,regulation of localization;GO:0032774,RNA biosynth…	GO:0043231,intracellular membrane-bounded organelle;GO:0044424,intracellular part;GO:0016323,basolateral plasma membrane;GO:0043229,intracellular organelle;GO:0044430,cytoskeletal part;GO:0048471,perinuclear region of cytoplasm;GO:0044463,cell projection part;GO:0015629,actin cytoskeleton;GO:0005829,cytosol;GO:0044431,Golgi apparatus part;GO:0005794,Golgi apparatus;GO:0043226,organelle;GO:0043234…	GO:0005488,binding;GO:0017048,Rho GTPase binding;GO:0008092,cytoskeletal protein binding;GO:0001664,G-protein-coupled receptor binding;GO:0042802,identical protein binding;GO:0031267,small GTPase binding;GO:0046983,protein dimerization activity;GO:0017016,Ras GTPase binding;GO:0051020,GTPase binding;GO:0042803,protein homodimerization activity;GO:0004871,signal transducer activity;GO:0019899,enzy…	ko04510,Focal adhesion;ko04010,MAPK signaling pathway
4116	sp|Q9NR30|DDX21_HUMAN	Nucleolar RNA helicase 2 OS=Homo sapiens OX=9606 GN=DDX21 PE=1 SV=5	down	0.567189	0.000893247	response to stimulus;cellular process;biological regulation;positive regulation of biological process;multi-organism process;regulation of biological process;cellular component organization or biogenesis;metabolic process;multicellular organismal process;developmental process	organelle;cell part;organelle part;membrane-enclosed lumen;cell	catalytic activity;binding	Replication, recombination and repair ; Transcription ; Translation, ribosomal structure and biogenesis ;		GO:0001649,osteoblast differentiation;GO:0009987,cellular process;GO:0008152,metabolic process;GO:0032501,multicellular organismal process;GO:0006351,transcription, DNA-dependent;GO:0042221,response to chemical stimulus;GO:0044260,cellular macromolecule metabolic process;GO:0030154,cell differentiation;GO:0043284,biopolymer biosynthetic process;GO:0044238,primary metabolic process;GO:0050789,regu…	GO:0044422,organelle part;GO:0070013,intracellular organelle lumen;GO:0043228,non-membrane-bounded organelle;GO:0043227,membrane-bounded organelle;GO:0005730,nucleolus;GO:0044428,nuclear part;GO:0043233,organelle lumen;GO:0031981,nuclear lumen;GO:0005654,nucleoplasm;GO:0044424,intracellular part;GO:0043231,intracellular membrane-bounded organelle;GO:0031974,membrane-enclosed lumen;GO:0005622,intr…	GO:0030554,adenyl nucleotide binding;GO:0008026,ATP-dependent helicase activity;GO:0005488,binding;GO:0016818,hydrolase activity, acting on acid anhydrides, in phosphorus-containing anhydrides;GO:0003724,RNA helicase activity;GO:0017076,purine nucleotide binding;GO:0019843,rRNA binding;GO:0008186,RNA-dependent ATPase activity;GO:0003676,nucleic acid binding;GO:0001883,purine nucleoside binding;GO…
658	sp|P04179|SODM_HUMAN	"Superoxide dismutase [Mn], mitochondrial OS=Homo sapiens OX=9606 GN=SOD2 PE=1 SV=3"	down	0.438234	0.000859999	cellular component organization or biogenesis;immune system process;multi-organism process;multicellular organismal process;signaling;negative regulation of biological process;death;response to stimulus;cell proliferation;metabolic process;regulation of biological process;developmental process;cellular process;pigmentation;positive regulation of biological process;biological regulation	organelle;extracellular region part;cell part;organelle part;membrane-enclosed lumen;cell;extracellular region	catalytic activity;binding;antioxidant activity	Inorganic ion transport and metabolism ;	Huntington's disease;Peroxisome	GO:0019222,regulation of metabolic process;GO:0042743,hydrogen peroxide metabolic process;GO:0070271,protein complex biogenesis;GO:0006357,regulation of transcription from RNA polymerase II promoter;GO:0042391,regulation of membrane potential;GO:0009611,response to wounding;GO:0010033,response to organic substance;GO:0016043,cellular component organization;GO:0009617,response to bacterium;GO:0022…	GO:0031982,vesicle;GO:0044459,plasma membrane part;GO:0044446,intracellular organelle part;GO:0044425,membrane part;GO:0043226,organelle;GO:0016020,membrane;GO:0031988,membrane-bounded vesicle;GO:0044429,mitochondrial part;GO:0005739,mitochondrion;GO:0043229,intracellular organelle;GO:0031966,mitochondrial membrane;GO:0031090,organelle membrane;GO:0043231,intracellular membrane-bounded organelle;…	GO:0046914,transition metal ion binding;GO:0005488,binding;GO:0042802,identical protein binding;GO:0003676,nucleic acid binding;GO:0043169,cation binding;GO:0019899,enzyme binding;GO:0030145,manganese ion binding;GO:0016491,oxidoreductase activity;GO:0005515,protein binding;GO:0019825,oxygen binding;GO:0016721,oxidoreductase activity, acting on superoxide radicals as acceptor;GO:0003677,DNA bindi…	ko04146,Peroxisome;ko05016,Huntington's disease
983	sp|P18621|RL17_HUMAN	60S ribosomal protein L17 OS=Homo sapiens OX=9606 GN=RPL17 PE=1 SV=3	down	0.526873	0.000859997	reproductive process;cellular component organization or biogenesis;metabolic process;reproduction;viral reproduction;cellular process;establishment of localization;localization	cell;organelle part;organelle;cell part;macromolecular complex	structural molecule activity;binding	Translation, ribosomal structure and biogenesis ;	Ribosome	GO:0044106,cellular amine metabolic process;GO:0022414,reproductive process;GO:0016071,mRNA metabolic process;GO:0006612,protein targeting to membrane;GO:0009308,amine metabolic process;GO:0016043,cellular component organization;GO:0001887,selenium metabolic process;GO:0051641,cellular localization;GO:0000956,nuclear-transcribed mRNA catabolic process;GO:0051234,establishment of localization;GO:0…	GO:0043226,organelle;GO:0005829,cytosol;GO:0030529,ribonucleoprotein complex;GO:0044446,intracellular organelle part;GO:0005634,nucleus;GO:0032991,macromolecular complex;GO:0043232,intracellular non-membrane-bounded organelle;GO:0044445,cytosolic part;GO:0043231,intracellular membrane-bounded organelle;GO:0044424,intracellular part;GO:0005622,intracellular;GO:0015934,large ribosomal subunit;GO:00…	GO:0005488,binding;GO:0005515,protein binding;GO:0005198,structural molecule activity;GO:0003735,structural constituent of ribosome	ko03010,Ribosome
1570	sp|P52789|HXK2_HUMAN	Hexokinase-2 OS=Homo sapiens OX=9606 GN=HK2 PE=1 SV=2	down	0.667278	0.000705797	localization;biological regulation;establishment of localization;cellular process;death;negative regulation of biological process;multicellular organismal process;developmental process;cellular component organization or biogenesis;reproduction;metabolic process;reproductive process;regulation of biological process	organelle part;cell;cell part;organelle	catalytic activity;binding	Carbohydrate transport and metabolism ;	Butirosin and neomycin biosynthesis;Insulin signaling pathway;Type II diabetes mellitus;Galactose metabolism;Glycolysis / Gluconeogenesis;Fructose and mannose metabolism;Microbial metabolism in diverse environments;Carbohydrate digestion and absorption;Starch and sucrose metabolism;Amino sugar and nucleotide sugar metabolism;Metabolic pathways	GO:0042592,homeostatic process;GO:0010827,regulation of glucose transport;GO:0032501,multicellular organismal process;GO:0051179,localization;GO:0019318,hexose metabolic process;GO:0008152,metabolic process;GO:0048732,gland development;GO:0006796,phosphate metabolic process;GO:0009987,cellular process;GO:0050789,regulation of biological process;GO:0044238,primary metabolic process;GO:0048731,syst…	GO:0031967,organelle envelope;GO:0044444,cytoplasmic part;GO:0031975,envelope;GO:0005737,cytoplasm;GO:0043227,membrane-bounded organelle;GO:0005740,mitochondrial envelope;GO:0044422,organelle part;GO:0044446,intracellular organelle part;GO:0044429,mitochondrial part;GO:0005829,cytosol;GO:0005739,mitochondrion;GO:0016020,membrane;GO:0043226,organelle;GO:0044464,cell part;GO:0005623,cell;GO:0031966…	GO:0001883,purine nucleoside binding;GO:0016740,transferase activity;GO:0030246,carbohydrate binding;GO:0017076,purine nucleotide binding;GO:0030554,adenyl nucleotide binding;GO:0005488,binding;GO:0016301,kinase activity;GO:0016772,transferase activity, transferring phosphorus-containing groups;GO:0032559,adenyl ribonucleotide binding;GO:0000166,nucleotide binding;GO:0005524,ATP binding;GO:000382…	ko00524,Butirosin and neomycin biosynthesis;ko04973,Carbohydrate digestion and absorption;ko00500,Starch and sucrose metabolism;ko01100,Metabolic pathways;ko00051,Fructose and mannose metabolism;ko04910,Insulin signaling pathway;ko01120,Microbial metabolism in diverse environments;ko00520,Amino sugar and nucleotide sugar metabolism;ko00052,Galactose metabolism;ko04930,Type II diabetes mellitus;ko…
636	sp|P02649|APOE_HUMAN	Apolipoprotein E OS=Homo sapiens OX=9606 GN=APOE PE=1 SV=1	down	0.309701	0.000643312	locomotion;multicellular organismal process;viral reproduction;cellular component organization or biogenesis;growth;negative regulation of biological process;death;signaling;cell proliferation;response to stimulus;developmental process;regulation of biological process;reproductive process;metabolic process;reproduction;biological regulation;positive regulation of biological process;localization;c…	organelle;extracellular region part;organelle part;cell;extracellular region;cell part;membrane-enclosed lumen;macromolecular complex	antioxidant activity;enzyme regulator activity;transporter activity;binding		Alzheimer's disease	GO:0031328,positive regulation of cellular biosynthetic process;GO:0042176,regulation of protein catabolic process;GO:0048869,cellular developmental process;GO:0007603,phototransduction, visible light;GO:0009416,response to light stimulus;GO:0009628,response to abiotic stimulus;GO:0006766,vitamin metabolic process;GO:0050793,regulation of developmental process;GO:0050728,negative regulation of in…	GO:0070062,extracellular vesicular exosome;GO:0065010,extracellular membrane-bounded organelle;GO:0005576,extracellular region;GO:0043005,neuron projection;GO:0034364,high-density lipoprotein particle;GO:0043230,extracellular organelle;GO:0005615,extracellular space;GO:0031988,membrane-bounded vesicle;GO:0016020,membrane;GO:0043226,organelle;GO:0005794,Golgi apparatus;GO:0031982,vesicle;GO:003299…	GO:0008092,cytoskeletal protein binding;GO:0042802,identical protein binding;GO:0005496,steroid binding;GO:0005488,binding;GO:0032934,sterol binding;GO:0030246,carbohydrate binding;GO:0005543,phospholipid binding;GO:0001540,beta-amyloid binding;GO:0008289,lipid binding;GO:0030247,polysaccharide binding;GO:0001871,pattern binding;GO:0046983,protein dimerization activity;GO:0043169,cation binding;G…	ko05010,Alzheimer's disease
419	sp|O75531|BAF_HUMAN	Barrier-to-autointegration factor OS=Homo sapiens OX=9606 GN=BANF1 PE=1 SV=1	up	1.53315	0.000576847	multi-organism process;response to stimulus;metabolic process;cellular process;cellular component organization or biogenesis	organelle part;cell;membrane-enclosed lumen;organelle;extracellular region part;cell part;extracellular region	binding			GO:0006997,nucleus organization;GO:0051707,response to other organism;GO:0034960,cellular biopolymer metabolic process;GO:0050896,response to stimulus;GO:0006139,nucleobase, nucleoside, nucleotide and nucleic acid metabolic process;GO:0043283,biopolymer metabolic process;GO:0043170,macromolecule metabolic process;GO:0048285,organelle fission;GO:0006998,nuclear envelope organization;GO:0016043,cel…	GO:0005635,nuclear envelope;GO:0005634,nucleus;GO:0005622,intracellular;GO:0005623,cell;GO:0044464,cell part;GO:0031974,membrane-enclosed lumen;GO:0031981,nuclear lumen;GO:0043233,organelle lumen;GO:0044444,cytoplasmic part;GO:0000793,condensed chromosome;GO:0044428,nuclear part;GO:0005737,cytoplasm;GO:0043227,membrane-bounded organelle;GO:0031975,envelope;GO:0044422,organelle part;GO:0070013,int…	GO:0005515,protein binding;GO:0042803,protein homodimerization activity;GO:0046983,protein dimerization activity;GO:0005488,binding;GO:0042802,identical protein binding;GO:0003677,DNA binding;GO:0003676,nucleic acid binding
3727	sp|Q9BUJ2|HNRL1_HUMAN	Heterogeneous nuclear ribonucleoprotein U-like protein 1 OS=Homo sapiens OX=9606 GN=HNRNPUL1 PE=1 SV=2	up	1.55209	0.000571588	regulation of biological process;metabolic process;cellular process;multi-organism process;response to stimulus;biological regulation	macromolecular complex;organelle part;membrane-enclosed lumen;cell;organelle;cell part	binding		Spliceosome	GO:0000398,nuclear mRNA splicing, via spliceosome;GO:0000377,RNA splicing, via transesterification reactions with bulged adenosine as nucleophile;GO:0065007,biological regulation;GO:0016070,RNA metabolic process;GO:0016071,mRNA metabolic process;GO:0019222,regulation of metabolic process;GO:0009607,response to biotic stimulus;GO:0009615,response to virus;GO:0043283,biopolymer metabolic process;GO…	GO:0043233,organelle lumen;GO:0031981,nuclear lumen;GO:0044428,nuclear part;GO:0043227,membrane-bounded organelle;GO:0070013,intracellular organelle lumen;GO:0044422,organelle part;GO:0030529,ribonucleoprotein complex;GO:0044446,intracellular organelle part;GO:0005634,nucleus;GO:0032991,macromolecular complex;GO:0043226,organelle;GO:0005622,intracellular;GO:0044464,cell part;GO:0043229,intracellu…	GO:0019899,enzyme binding;GO:0005515,protein binding;GO:0005488,binding	ko03040,Spliceosome
2229	sp|Q14315|FLNC_HUMAN	Filamin-C OS=Homo sapiens OX=9606 GN=FLNC PE=1 SV=3	down	0.558314	0.000481508	developmental process;cellular process;cellular component organization or biogenesis	organelle part;cell;organelle;cell part	binding	Cytoskeleton ;	Focal adhesion;MAPK signaling pathway	GO:0009987,cellular process;GO:0048747,muscle fiber development;GO:0032502,developmental process;GO:0032501,multicellular organismal process;GO:0007517,muscle organ development;GO:0034330,cell junction organization;GO:0030154,cell differentiation;GO:0048731,system development;GO:0010926,anatomical structure formation;GO:0048513,organ development;GO:0048869,cellular developmental process;GO:003432…	GO:0043228,non-membrane-bounded organelle;GO:0044449,contractile fiber part;GO:0016528,sarcoplasm;GO:0005925,focal adhesion;GO:0005737,cytoplasm;GO:0030055,cell-substrate junction;GO:0005924,cell-substrate adherens junction;GO:0005856,cytoskeleton;GO:0043292,contractile fiber;GO:0030017,sarcomere;GO:0044444,cytoplasmic part;GO:0030054,cell junction;GO:0016323,basolateral plasma membrane;GO:004442…	GO:0008092,cytoskeletal protein binding;GO:0051015,actin filament binding;GO:0003779,actin binding;GO:0005488,binding;GO:0005515,protein binding	ko04510,Focal adhesion;ko04010,MAPK signaling pathway
204	sp|O15460|P4HA2_HUMAN	Prolyl 4-hydroxylase subunit alpha-2 OS=Homo sapiens OX=9606 GN=P4HA2 PE=1 SV=1	down	0.543098	0.000481507	cellular process;metabolic process	cell;organelle part;membrane-enclosed lumen;organelle;cell part;macromolecular complex	electron carrier activity;binding;catalytic activity		Metabolic pathways;Arginine and proline metabolism	GO:0032787,monocarboxylic acid metabolic process;GO:0043436,oxoacid metabolic process;GO:0006575,cellular amino acid derivative metabolic process;GO:0006807,nitrogen compound metabolic process;GO:0042180,cellular ketone metabolic process;GO:0006082,organic acid metabolic process;GO:0019752,carboxylic acid metabolic process;GO:0019538,protein metabolic process;GO:0018193,peptidyl-amino acid modifi…	GO:0005783,endoplasmic reticulum;GO:0005622,intracellular;GO:0043229,intracellular organelle;GO:0005623,cell;GO:0044464,cell part;GO:0044432,endoplasmic reticulum part;GO:0044424,intracellular part;GO:0043231,intracellular membrane-bounded organelle;GO:0031974,membrane-enclosed lumen;GO:0044446,intracellular organelle part;GO:0032991,macromolecular complex;GO:0005634,nucleus;GO:0043226,organelle;…	GO:0031406,carboxylic acid binding;GO:0009055,electron carrier activity;GO:0043167,ion binding;GO:0046914,transition metal ion binding;GO:0005515,protein binding;GO:0005488,binding;GO:0005506,iron ion binding;GO:0016491,oxidoreductase activity;GO:0046872,metal ion binding;GO:0003824,catalytic activity;GO:0043169,cation binding;GO:0019842,vitamin binding	ko00330,Arginine and proline metabolism;ko01100,Metabolic pathways
1743	sp|P62249|RS16_HUMAN	40S ribosomal protein S16 OS=Homo sapiens OX=9606 GN=RPS16 PE=1 SV=2	down	0.521835	0.000457246	reproductive process;metabolic process;cellular component organization or biogenesis;reproduction;viral reproduction;cellular process;establishment of localization;localization	organelle part;cell;organelle;extracellular region part;cell part;macromolecular complex;extracellular region	binding;catalytic activity;structural molecule activity	Translation, ribosomal structure and biogenesis ;	Ribosome	GO:0034962,cellular biopolymer catabolic process;GO:0016032,viral reproduction;GO:0008104,protein localization;GO:0006614,SRP-dependent cotranslational protein targeting to membrane;GO:0044248,cellular catabolic process;GO:0006364,rRNA processing;GO:0034961,cellular biopolymer biosynthetic process;GO:0030490,maturation of SSU-rRNA;GO:0016043,cellular component organization;GO:0009308,amine metabo…	GO:0005924,cell-substrate adherens junction;GO:0044444,cytoplasmic part;GO:0044421,extracellular region part;GO:0033279,ribosomal subunit;GO:0044422,organelle part;GO:0005925,focal adhesion;GO:0015935,small ribosomal subunit;GO:0043227,membrane-bounded organelle;GO:0005737,cytoplasm;GO:0005886,plasma membrane;GO:0022627,cytosolic small ribosomal subunit;GO:0044445,cytosolic part;GO:0005912,adhere…	GO:0005515,protein binding;GO:0005488,binding;GO:0016787,hydrolase activity;GO:0003735,structural constituent of ribosome;GO:0005198,structural molecule activity;GO:0003824,catalytic activity	ko03010,Ribosome
888	sp|P13796|PLSL_HUMAN	Plastin-2 OS=Homo sapiens OX=9606 GN=LCP1 PE=1 SV=6	up	1.5376	0.000412439	biological regulation;localization;positive regulation of biological process;cellular process;signaling;response to stimulus;establishment of localization;developmental process;multicellular organismal process;locomotion;regulation of biological process;cellular component organization or biogenesis;immune system process	extracellular region;macromolecular complex;organelle;extracellular region part;cell part;organelle part;cell	binding	Cytoskeleton ;		GO:0002376,immune system process;GO:0032502,developmental process;GO:0033157,regulation of intracellular protein transport;GO:0032879,regulation of localization;GO:0002263,cell activation during immune response;GO:0006955,immune response;GO:0050896,response to stimulus;GO:0007154,cell communication;GO:0050794,regulation of cellular process;GO:0065007,biological regulation;GO:0007242,intracellular…	GO:0016323,basolateral plasma membrane;GO:0044424,intracellular part;GO:0001726,ruffle;GO:0043229,intracellular organelle;GO:0001891,phagocytic cup;GO:0044430,cytoskeletal part;GO:0031252,cell leading edge;GO:0044463,cell projection part;GO:0015629,actin cytoskeleton;GO:0005829,cytosol;GO:0043226,organelle;GO:0043234,protein complex;GO:0016020,membrane;GO:0044425,membrane part;GO:0031988,membrane…	GO:0008092,cytoskeletal protein binding;GO:0043167,ion binding;GO:0042802,identical protein binding;GO:0005488,binding;GO:0003779,actin binding;GO:0005515,protein binding;GO:0051015,actin filament binding;GO:0046872,metal ion binding;GO:0005509,calcium ion binding;GO:0019899,enzyme binding;GO:0043169,cation binding;GO:0051020,GTPase binding
1741	sp|P62241|RS8_HUMAN	40S ribosomal protein S8 OS=Homo sapiens OX=9606 GN=RPS8 PE=1 SV=2	down	0.521805	0.000397423	localization;establishment of localization;cellular process;reproductive process;cellular component organization or biogenesis;viral reproduction;metabolic process;reproduction	cell;organelle part;cell part;organelle;extracellular region part;macromolecular complex;extracellular region	binding;structural molecule activity	Translation, ribosomal structure and biogenesis ;	Ribosome	GO:0022411,cellular component disassembly;GO:0006520,cellular amino acid metabolic process;GO:0044265,cellular macromolecule catabolic process;GO:0034623,cellular macromolecular complex disassembly;GO:0034613,cellular protein localization;GO:0005975,carbohydrate metabolic process;GO:0043285,biopolymer catabolic process;GO:0033036,macromolecule localization;GO:0044085,cellular component biogenesis…	GO:0044444,cytoplasmic part;GO:0005924,cell-substrate adherens junction;GO:0005737,cytoplasm;GO:0043227,membrane-bounded organelle;GO:0005925,focal adhesion;GO:0015935,small ribosomal subunit;GO:0044422,organelle part;GO:0033279,ribosomal subunit;GO:0044421,extracellular region part;GO:0005886,plasma membrane;GO:0005634,nucleus;GO:0070161,anchoring junction;GO:0005622,intracellular;GO:0005623,cel…	GO:0005515,protein binding;GO:0005488,binding;GO:0003735,structural constituent of ribosome;GO:0005198,structural molecule activity	ko03010,Ribosome
3842	sp|Q9C002|NMES1_HUMAN	Normal mucosa of esophagus-specific gene 1 protein OS=Homo sapiens OX=9606 GN=NMES1 PE=1 SV=1	down	0.317328	0.000397422		organelle;cell part;cell			Alzheimer's disease;Oxidative phosphorylation;Huntington's disease;Metabolic pathways;Parkinson's disease		GO:0043227,membrane-bounded organelle;GO:0005737,cytoplasm;GO:0044444,cytoplasmic part;GO:0016021,integral to membrane;GO:0031224,intrinsic to membrane;GO:0043231,intracellular membrane-bounded organelle;GO:0044424,intracellular part;GO:0044464,cell part;GO:0005623,cell;GO:0043229,intracellular organelle;GO:0005622,intracellular;GO:0005739,mitochondrion;GO:0044425,membrane part;GO:0016020,membran…		ko05010,Alzheimer's disease;ko01100,Metabolic pathways;ko05016,Huntington's disease;ko00190,Oxidative phosphorylation;ko05012,Parkinson's disease
702	sp|P06576|ATPB_HUMAN	"ATP synthase subunit beta, mitochondrial OS=Homo sapiens OX=9606 GN=ATP5F1B PE=1 SV=3"	up	1.72762	0.000261448	developmental process;multicellular organismal process;locomotion;metabolic process;cellular component organization or biogenesis;regulation of biological process;biological adhesion;localization;biological regulation;cellular process;negative regulation of biological process;establishment of localization	organelle;extracellular region part;organelle part;cell;extracellular region;cell part;membrane-enclosed lumen;macromolecular complex	transporter activity;catalytic activity;binding	Energy production and conversion ;	Parkinson's disease;Alzheimer's disease;Oxidative phosphorylation;Metabolic pathways;Huntington's disease	GO:0048519,negative regulation of biological process;GO:0015991,ATP hydrolysis coupled proton transport;GO:0006818,hydrogen transport;GO:0050794,regulation of cellular process;GO:0006629,lipid metabolic process;GO:0016310,phosphorylation;GO:0051674,localization of cell;GO:0042455,ribonucleoside biosynthetic process;GO:0046034,ATP metabolic process;GO:0006139,nucleobase, nucleoside, nucleotide and…	GO:0016469,proton-transporting two-sector ATPase complex;GO:0005622,intracellular;GO:0045259,proton-transporting ATP synthase complex;GO:0019866,organelle inner membrane;GO:0044464,cell part;GO:0005623,cell;GO:0009986,cell surface;GO:0009295,nucleoid;GO:0031974,membrane-enclosed lumen;GO:0005886,plasma membrane;GO:0005634,nucleus;GO:0031980,mitochondrial lumen;GO:0045261,proton-transporting ATP s…	GO:0022804,active transmembrane transporter activity;GO:0042626,ATPase activity, coupled to transmembrane movement of substances;GO:0015405,P-P-bond-hydrolysis-driven transmembrane transporter activity;GO:0001883,purine nucleoside binding;GO:0015399,primary active transmembrane transporter activity;GO:0015078,hydrogen ion transmembrane transporter activity;GO:0016462,pyrophosphatase activity;GO:0…	ko05016,Huntington's disease;ko00190,Oxidative phosphorylation;ko05012,Parkinson's disease;ko05010,Alzheimer's disease;ko01100,Metabolic pathways
1390	sp|P46778|RL21_HUMAN	60S ribosomal protein L21 OS=Homo sapiens OX=9606 GN=RPL21 PE=1 SV=2	down	0.602628	0.000113078	reproduction;cellular component organization or biogenesis;metabolic process;viral reproduction;reproductive process;establishment of localization;cellular process;localization	cell part;organelle;cell;organelle part;membrane-enclosed lumen;macromolecular complex	structural molecule activity;binding	Translation, ribosomal structure and biogenesis ;	Ribosome	GO:0051234,establishment of localization;GO:0000956,nuclear-transcribed mRNA catabolic process;GO:0001887,selenium metabolic process;GO:0051641,cellular localization;GO:0009308,amine metabolic process;GO:0016043,cellular component organization;GO:0016071,mRNA metabolic process;GO:0006612,protein targeting to membrane;GO:0022414,reproductive process;GO:0044106,cellular amine metabolic process;GO:0…	GO:0005737,cytoplasm;GO:0005730,nucleolus;GO:0044428,nuclear part;GO:0043227,membrane-bounded organelle;GO:0022625,cytosolic large ribosomal subunit;GO:0043228,non-membrane-bounded organelle;GO:0033279,ribosomal subunit;GO:0070013,intracellular organelle lumen;GO:0044422,organelle part;GO:0044444,cytoplasmic part;GO:0031981,nuclear lumen;GO:0043233,organelle lumen;GO:0044464,cell part;GO:0022626,…	GO:0005488,binding;GO:0005515,protein binding;GO:0005198,structural molecule activity;GO:0003735,structural constituent of ribosome	ko03010,Ribosome
4755	sp|Q9Y617|SERC_HUMAN	Phosphoserine aminotransferase OS=Homo sapiens OX=9606 GN=PSAT1 PE=1 SV=2	down	0.418155	9.45418e-06	metabolic process;cellular process	extracellular region;cell;organelle;extracellular region part;cell part	catalytic activity	Coenzyme transport and metabolism ; Amino acid transport and metabolism ;	Glycine, serine and threonine metabolism;Metabolic pathways;Vitamin B6 metabolism;Microbial metabolism in diverse environments	GO:0006807,nitrogen compound metabolic process;GO:0043436,oxoacid metabolic process;GO:0009070,serine family amino acid biosynthetic process;GO:0019752,carboxylic acid metabolic process;GO:0006082,organic acid metabolic process;GO:0046394,carboxylic acid biosynthetic process;GO:0005975,carbohydrate metabolic process;GO:0016053,organic acid biosynthetic process;GO:0006520,cellular amino acid metab…	GO:0005737,cytoplasm;GO:0043227,membrane-bounded organelle;GO:0043230,extracellular organelle;GO:0044421,extracellular region part;GO:0070062,extracellular vesicular exosome;GO:0044444,cytoplasmic part;GO:0065010,extracellular membrane-bounded organelle;GO:0005576,extracellular region;GO:0005622,intracellular;GO:0005623,cell;GO:0044464,cell part;GO:0044424,intracellular part;GO:0031982,vesicle;GO…	GO:0003824,catalytic activity;GO:0008483,transaminase activity;GO:0016740,transferase activity;GO:0016769,transferase activity, transferring nitrogenous groups	ko00750,Vitamin B6 metabolism;ko00260,Glycine, serine and threonine metabolism;ko01120,Microbial metabolism in diverse environments;ko01100,Metabolic pathways
475	sp|O76080|ZFAN5_HUMAN	AN1-type zinc finger protein 5 OS=Homo sapiens OX=9606 GN=ZFAND5 PE=1 SV=1	up	1.80302	3.61913e-08	regulation of biological process;developmental process;locomotion;multicellular organismal process;cellular process;signaling;response to stimulus;localization;biological regulation	cell part;cell	binding			GO:0009888,tissue development;GO:0009653,anatomical structure morphogenesis;GO:0001701,in utero embryonic development;GO:0048856,anatomical structure development;GO:0040011,locomotion;GO:0050789,regulation of biological process;GO:0007165,signal transduction;GO:0048731,system development;GO:0009792,embryonic development ending in birth or egg hatching;GO:0007169,transmembrane receptor protein tyr…	GO:0005737,cytoplasm;GO:0005622,intracellular;GO:0005623,cell;GO:0044464,cell part;GO:0044424,intracellular part	GO:0043169,cation binding;GO:0046872,metal ion binding;GO:0008270,zinc ion binding;GO:0005488,binding;GO:0005515,protein binding;GO:0046914,transition metal ion binding;GO:0043167,ion binding;GO:0003676,nucleic acid binding;GO:0003677,DNA binding
